# Supplementary material for: Adaptation and constraint shape the evolution of growth patterns in passerine birds across the globe
Source: Front Zool. 2020 Sep 30;17:29. doi: 10.1186/s12983-020-00377-7 (PMC7526225; doi:10.1186/s12983-020-00377-7)
Supplement: Supplementary file 1 — Additional file 1: Table S1. References used to obtain data. Table S2. Correlations between peak growth rates estimated with free vs. fixed asymptote. Table S3. Comparison of different estimates of average growth rate of body mass. Table S4. Relative traits at fledging in relation to adult body mass and fledging age. Table S5. Peak growth rates in relation to adult body mass and fledging age. Table S6. Trait values at fledging in relation to adult trait values and peak growth rates. Table S7. PGLS models of fledging age. Table S8. PGLS models of absolute trait values at fledging. Table S9. PGLS models of relative trait values at fledging. Table S10. PGLS models of average growth rates. Table S11. PGLS models of peak growth rates (“absolute”). Table S12. PGLS models of peak growth rates (“relative”). [file 12983_2020_377_MOESM1_ESM.xlsx]

## Sheet: README
	Additional File 1 – Supplementary Tables
	TITLE		Adaptation and constraint shape the evolution of growth strategies in passerine birds across the globe
	AUTHORS		Vladimír Remeš, Beata Matysioková and Jakub Vrána
	Table S1		References used to obtain data
	Table S2		Correlations between peak growth rates estimated with free vs. fixed asymptote
	Table S3		Comparison of different estimates of average growth rate of body mass
	Table S4		Relative traits at fledging in relation to adult body mass and fledging age
	Table S5		Peak growth rates in relation to adult body mass and fledging age
	Table S6		Trait values at fledging in relation to adult trait values and peak growth rates
	Table S7		PGLS models of fledging age
	Table S8		PGLS models of absolute trait values at fledging
	Table S9		PGLS models of relative trait values at fledging
	Table S10		PGLS models of average growth rates
	Table S11		PGLS models of peak growth rates ("absolute")
	Table S12		PGLS models of peak growth rates ("relative")
	Color codes for all tables:
			Yellow denotes a parameter estimate with p < 0.05
			Green denotes a parameter estimate with p <0.1
	Acronyms:
	PGLS		Phylogenetic generalized least squares

## Sheet: Table S1
Table S1	References used to obtain data on adult values of body mass, wing length, tarsus length, tail length, clutch size, nest height, nest type, the number of care-givers, and the substrate of food collection.
	Ali S, Ripley DS: Handbook of the Birds of India and Pakistan. Together with Those of Bangladesh, Nepal, Sikkim, Bhutan and Sri Lanka (vol 1-10). 2nd edition. Oxford University Press; 2002.
	Cramp S (Ed): The Birds of the Western Palearctic, Volume 5 Tyrant Flycatchers to Thrushes. Oxford University Press; 1988.
	Cramp S, Brooks DJ (Eds): The Birds of the Western Palearctic, Volume 6 Warblers. Oxford University Press; 1992.
	Cramp S, Perrins CM (Eds): The Birds of the Western Palearctic, Volume 8 Crows to Finches. Oxford University Press; 1994.
	Cramp S, Perrins CM (Eds): The Birds of the Western Palearctic, Volume 9 Buntings and New World Warblers. Oxford University Press; 1994.
	Cramp S, Perrins CM, Brooks DJ (Eds): The Birds of the Western Palearctic, Volume 7 Old World Flycatchers to Shrikes. Oxford University Press; 1993.
	Del Hoyo J, Elliott JA, Christie DA (Eds): Handbook of the Birds of the World. Bush-Shrikes to Old World Sparrows. Barcelona: Lynx Edicions; 2009.
	Dementjev, GP, Gladkov, NA (Eds): Birds of the Soviet Union, Vols. V and VI. State Publisher “Soviet Science”; 1954 (in Russian).
	Dunning, J. B. jr. (ed). 2008. CRC Handbook of avian body masses. 2nd ed. CRC Press, Taylor & Francis Group, Boca Raton, Florida.
	Fry HC, Keith S (Eds): The Birds of Africa, Volume VII: Sparrows to Buntings. Academic Press; 2004.
	Fry HC, Keith S, Urban EK (Eds): The Birds of Africa, Volume VI: Picathartes to Oxpeckers. Academic Press; 2000.
	Higgins PJ, Peter J M, J CS (Eds): Handbook of Australian, New Zealand and Antarctic Birds. Vol. 7: Boatbill to Starlings. Melbourne: Oxford University Press; 2006.
	Higgins PJ, Peter JM (Eds): Handbook of Australian, New Zealand and Antarctic Birds. Vol. 6: Pardalotes to Shrike-Thrushes. Melbourne: Oxford University Press; 2002.
	Higgins PJ, Peter JM, Steele WK (Eds): Handbook of Australian, New Zealand and Antarctic Birds. Vol. 5: Tyrant-Flycatchers to Chats. Melbourne: Oxford University Press; 2001.
	Hockey PAR, Dean WRJ, Ryan PG (Eds): Roberts Birds of Southern Africa. 7th edition. Trustees of the John Voelcker Bird Book Fund; 2005.
	Keith S, Urban EK, Fry HC (Eds): The Birds of Africa, Volume 4: Broadbills to Chats. Academic Press; 1992.
	Poole A, Gill F (Eds): The Birds of North America. Philadelphia: The Birds of North America; 1992.
	Safford R, Hawkins F (Eds): The Birds of Africa, Volume VIII: The Malagasy Region. Christopher Helm; 2013.
	Skutch AF: Life histories of Central American birds I. Families fringillidae, thraupidae, icteridae, parulidae and coerebidae. Pacific Coast Avifauna 1954, 31:1–448.
	Skutch AF: Life histories of Central American birds II. Families vireonidae, sylviidae, turdidae, troglodytidae, paridae, corvidae, hirundinidae and tyrannidae. Pacific Coast Avifauna 1960, 34:1–593.
	Skutch AF: Life histories of Central American birds III. Families cotingidae, pipridae, formicariidae, furnariidae, dendrocolaptidae, and picidae. Pacific Coast Avifauna 1969, 35:1–580.
	Urban EK, Fry HC, Keith S: The Birds of Africa, Volume V: Thrushes to Puffback Flycatchers. 1997.

## Sheet: Table S2
Table S2	Correlations between peak growth rates estimated with the asymptote of the sigmoid growth function being fitted by the estimation procedure (free asymptote) vs. fixed at adult value.
	Correlation is quantified as Pearson correlation coefficient.
	The data come from: Vrána, J. et al. 2019. Ibis 161:13-26.
		LOGISTIC growth function			RICHARDS growth function			MEAN	MEDIAN
		Mass	Tarsus	Wing	Mass	Tarsus	Wing
	Pearson correlation coefficient	0.66	0.88	0.71	0.71	0.91	0.55	0.736667	0.71

## Sheet: Table S3
Table S3	Comparison of the relationship between the average growth rate of body mass and our predictors when calculated without
	adjusting for hatchling mass (log10(fledging mass)/fledging age) and with this adjustment (log10(fledging mass/hatching mass)/fledging age).
	We fit geography as i) absolute latitude, and ii) latitudinal band (Northern Temperate, Tropical - reference level, and Souther Temperate).
	Fot the results with latitudinal bands, we do not show estimates for the other predictors (they were very similar to those with absolute latitude).
	Average growth rate of body mass
			Estimate	SE	t	p	N	lambda	Rsq adj
	Intercept		-0.204	0.3494			151	0.738	0.313
	Adult trait [log]		0.5	0.0792	6.31	0.0001
	Nest predation [log]		0.261	0.0578	4.52	0.0001
	Nest height [sqrt]		-0.19	0.0626	-3.04	0.003
	Foraging substrate (Vegetation)	Air	-0.072	0.2731	-0.26	0.793
		Ground	-0.015	0.1309	-0.11	0.91
	No of caregivers (Pair)	Cooperative	-0.109	0.1601	-0.68	0.498
		Female-only	-0.291	0.5532	-0.53	0.6
	Absolute latitude		0.164	0.0577	2.83	0.005
			Estimate	SE	t	P
	Latitudinal band	STemp	0.27	0.2558	1.06	0.292
		NTemp	0.534	0.1818	2.94	0.003
	Average growth rate of body mass (adjusted for hatching mass)
			Estimate	SE	t	p	N	lambda	Rsq adj
	Intercept		-0.304	0.3865			128	0.773	0.181
	Adult trait [log]		0.016	0.0949	0.17	0.865
	Nest predation [log]		0.135	0.065	2.08	0.04
	Nest height [sqrt]		-0.284	0.0737	-3.86	0.0002
	Foraging substrate (Vegetation)	Air	-0.127	0.3124	-0.41	0.685
		Ground	-0.03	0.1504	-0.2	0.844
	No of caregivers (Pair)	Cooperative	-0.043	0.185	-0.23	0.816
		Female-only	-0.592	0.5958	-0.99	0.323
	Absolute latitude		0.208	0.065	3.2	0.002
			Estimate	SE	t	P
	Latitudinal band	STemp	0.516	0.2779	1.86	0.066
		NTemp	0.764	0.2022	3.78	0.0003

## Sheet: Table S4
Table S4	Results of phylogenetic generalized least squares models relating relative trait values at fledging to adult body mass (log10-transformed; in grams) and fledging age (log10-transformed, in days).
	All variables were scaled to facilitate comparison of parameter estimates. See Fig. Sx8 for graphical presentation of these analyses. “Lambda” is a phylogenetic signal between 0 (no signal) and 1 (Brownian evolution).
	Relative body mass at fledging
		Estimate	SE	t	p	N	lambda	Rsq adj
	Intercept	-0.14	0.2059			231	0.385	0.467
	Body mass [log]	-0.767	0.0606	-12.65	0.0001
	Fledging age [log]	0.575	0.0574	10.01	0.0001
	Relative tarsus length at fledging
		Estimate	SE	t	p	N	lambda	Rsq adj
	Intercept	-0.001	0.0758			170	0	0.022
	Body mass [log]	-0.078	0.0818	-0.96	0.341
	Fledging age [log]	0.197	0.0818	2.41	0.017
	Relative wing length at fledging
		Estimate	SE	t	p	N	lambda	Rsq adj
	Intercept	-0.001	0.0642			129	0	0.469
	Body mass [log]	-0.304	0.0659	-4.62	0.0001
	Fledging age [log]	0.687	0.0659	10.43	0.0001
	Relative tail length at fledging
		Estimate	SE	t	p	N	lambda	Rsq adj
	Intercept	-0.001	0.095			72	0	0.35
	Body mass [log]	-0.39	0.1154	-3.38	0.001
	Fledging age [log]	0.732	0.1154	6.34	0.0001

## Sheet: Table S5
Table S5	Results of phylogenetic generalized least squares models relating peak growth rates to adult body mass (log10-transformed; in grams) and fledging age (log10-transformed, in days).
	All variables were scaled to facilitate comparison of parameter estimates. See Figs. Sx11 and Sx12 for graphical presentation of these analyses.
	“Lambda” is a phylogenetic signal between 0 (no signal) and 1 (Brownian evolution).
	LOGISTIC growth function
	Body mass
		Estimate	SE	t	p	N	lambda	Rsq adj
	Intercept	-0.372	0.2559			230	0.456	0.256
	Body mass [log]	-0.255	0.0707	-3.61	0.001
	Fledging age [log]	-0.451	0.0661	-6.82	0.0001
	Body mass (70%)
		Estimate	SE	t	p	N	lambda	Rsq adj
	Intercept	-0.255	0.3209			191	0.443	0.109
	Body mass [log]	-0.116	0.0902	-1.28	0.202
	Fledging age [log]	-0.363	0.0855	-4.24	0.0001
	Tarsus length
		Estimate	SE	t	p	N	lambda	Rsq adj
	Intercept	-0.545	0.341			174	0.531	0.048
	Body mass [log]	-0.19	0.0935	-2.03	0.044
	Fledging age [log]	-0.164	0.0863	-1.9	0.059
	Wing length
		Estimate	SE	t	p	N	lambda	Rsq adj
	Intercept	-0.001	0.0728			131	0	0.306
	Body mass [log]	-0.157	0.0761	-2.06	0.042
	Fledging age [log]	-0.499	0.0761	-6.55	0.0001
	RICHARDS growth function
	Body mass
		Estimate	SE	t	p	N	lambda	Rsq adj
	Intercept	-0.243	0.2162			201	0.268	0.241
	Body mass [log]	-0.258	0.0753	-3.42	0.001
	Fledging age [log]	-0.437	0.074	-5.91	0.0001
	Body mass (70%)
		Estimate	SE	t	p	N	lambda	Rsq adj
	Intercept	-0.001	0.0802			122	0	0.215
	Body mass [log]	-0.067	0.0865	-0.77	0.442
	Fledging age [log]	-0.449	0.0865	-5.19	0.0001
	Tarsus length
		Estimate	SE	t	p	N	lambda	Rsq adj
	Intercept	-0.315	0.2075			151	0.219	0.195
	Body mass [log]	-0.08	0.0822	-0.97	0.335
	Fledging age [log]	-0.455	0.083	-5.49	0.0001
	Wing length
		Estimate	SE	t	p	N	lambda	Rsq adj
	Intercept	-0.001	0.0654			113	0	0.517
	Body mass [log]	0.063	0.069	0.92	0.361
	Fledging age [log]	-0.742	0.069	-10.75	0.0001

## Sheet: Table S6
Table S6	Results of phylogenetic generalized least squares models relating trait values at fledging (log10-transformed) to adult trait values (log10-transformed; mass in grams, lengths in mm) and growth rates (untransformed, in day-1).
	All variables were scaled to facilitate comparison of parameter estimates. See Figs. Sx13 and Sx14 for graphical presentation of these analyses, with dependent variables depicted as relative values at fledging.
	“Lambda” is a phylogenetic signal between 0 (no signal) and 1 (Brownian evolution). “Adult trait” always corresponds to the respective dependent variable. For example, for “Tarsus length at fledging”, it is adult tarsus length.
	LOGISTIC growth function
	Body mass at fledging
		Estimate	SE	t	p	N	lambda	Rsq adj
	Intercept	-0.016	0.0811			230	0.623	0.92
	Adult trait [log]	0.932	0.0197	47.35	0.0001
	Growth rate	-0.059	0.0156	-3.8	0.0002
	Body mass at fledging (body mass 70%)
		Estimate	SE	t	p	N	lambda	Rsq adj
	Intercept	0.034	0.0806			191	0.611	0.918
	Adult trait [log]	0.954	0.0211	45.3	0.0001
	Growth rate	-0.002	0.0157	-0.15	0.88
	Tarsus length at fledging
		Estimate	SE	t	p	N	lambda	Rsq adj
	Intercept	-0.001	0.0016			166	0	0.96
	Adult trait [log]	0.977	0.0166	58.7	0.0001
	Growth rate	-0.0009	0.0166	-0.57	0.571
	Wing length at fledging
		Estimate	SE	t	p	N	lambda	Rsq adj
	Intercept	0.038	0.1427			127	0.253	0.628
	Adult trait [log]	0.768	0.0597	12.88	0.0001
	Growth rate	-0.1	0.0576	-1.74	0.084
	RICHARDS growth function
	Body mass at fledging
		Estimate	SE	t	p	N	lambda	Rsq adj
	Intercept	0.007	0.0804			201	0.621	0.922
	Adult trait [log]	0.931	0.0206	45.27	0.0001
	Growth rate	-0.045	0.0152	-2.95	0.004
	Body mass at fledging (body mass 70%)
		Estimate	SE	t	p	N	lambda	Rsq adj
	Intercept	0.058	0.0806			122	0.521	0.926
	Adult trait [log]	0.946	0.0249	37.94	0.0001
	Growth rate	-0.026	0.02	-1.32	0.19
	Tarsus length at fledging
		Estimate	SE	t	p	N	lambda	Rsq adj
	Intercept	1e-05	0.01723			147	0	0.956
	Adult trait [log]	0.973	0.0183	53.18	0.0001
	Growth rate	-0.016	0.0183	-0.85	0.395
	Wing length at fledging
		Estimate	SE	t	p	N	lambda	Rsq adj
	Intercept	1e-05	0.0454			110	0	0.773
	Adult trait [log]	0.674	0.0484	13.93	0.0001
	Growth rate	-0.387	0.0484	-7.99	0.0001

## Sheet: Table S7
Table S7	Results of phylogenetic generalized least squares models relating fledging age (log10-transformed) to our predictors. All variables were scaled to facilitate comparison of parameter estimates.
	“Lambda” is a phylogenetic signal between 0 (no signal) and 1 (Brownian evolution).
	We fit geography as i) absolute latitude, and ii) latitudinal band (Northern Temperate, Tropical - reference level, and Souther Temperate).
	Fot the results with latitudinal bands and clutch size, we do not show estimates for the other predictors (they were very similar to those with absolute latitude).
	Fledging age
			Estimate	SE	t	p	N	lambda	Rsq adj
	Intercept		0.136	0.3548			151	0.765	0.25
	Adult body mass [log]		0.163	0.0785	2.07	0.04
	Nest predation [log]		-0.265	0.0566	-4.68	0.0001
	Nest height [sqrt]		0.212	0.0613	3.46	0.0007
	Foraging substrate (Vegetation)	Air	0.238	0.2698	0.88	0.378
		Ground	0.063	0.1284	0.49	0.625
	No of caregivers (Pair)	Cooperative	0.129	0.1571	0.82	0.414
		Female-only	0.341	0.5519	0.62	0.538
	Absolute latitude		-0.163	0.0567	-2.88	0.005
	Latitudinal band	STemp	-0.232	0.2493	-0.93	0.355
		NTemp	-0.595	0.1772	-3.36	0.001
	Clutch size [sqrt] - with abs. latitude		-0.049139	0.08033	-0.6117	0.541711
	Clutch size [sqrt] - with latit. band		0.028632	0.086207	0.3321	0.740286

## Sheet: Table S8
Table S8	Results of phylogenetic generalized least squares models relating absolute trait values at fledging (log10-transformed) to our predictors. All variables were scaled to facilitate comparison of parameter estimates.
	“Lambda” is a phylogenetic signal between 0 (no signal) and 1 (Brownian evolution). “Adult trait” always corresponds to the respective dependent variable. For example, for “Tarsus length at fledging”, it is adult tarsus length.
	We fit geography as i) absolute latitude, and ii) latitudinal band (Northern Temperate, Tropical - reference level, and Souther Temperate).
	Fot the results with latitudinal bands and clutch size, we do not show estimates for the other predictors (they were very similar to those with absolute latitude).
	Body mass at fledging
			Estimate	SE	t	p	N	lambda	Rsq adj
	Intercept		-0.013	0.0561			151	0.233	0.947
	Adult trait [log]		0.934	0.0211	44.36	0.0001
	Nest predation [log]		-0.053	0.0179	-2.97	0.004
	Nest height [sqrt]		0.056	0.0191	2.93	0.004
	Foraging substrate (Vegetation)	Air	0.095	0.0706	1.35	0.18
		Ground	0.078	0.0393	1.99	0.048
	No of caregivers (Pair)	Cooperative	-0.02	0.054	-0.37	0.71
		Female-only	-0.028	0.1136	-0.25	0.804
	Absolute latitude		0.008	0.0174	0.48	0.635
	Latitudinal band	STemp	0.039	0.0749	0.53	0.6
		NTemp	-0.068	0.0536	-1.28	0.204
	Clutch size [sqrt] - with abs. latitude		-0.021972	0.023916	-0.9187	0.35982
	Clutch size [sqrt] - with latit. band		0.035782	0.025282	1.4153	0.159175
	Tarsus length at fledging
			Estimate	SE	t	p	N	lambda	Rsq adj
	Intercept		0.012	0.0375			109	0	0.946
	Adult trait [log]		0.964	0.0274	35.23	0.0001
	Nest predation [log]		-0.024	0.0248	-0.97	0.333
	Nest height [sqrt]		0.005	0.0252	0.21	0.833
	Foraging substrate (Vegetation)	Air	-0.205	0.1045	-1.96	0.053
		Ground	-0.017	0.0534	-0.32	0.748
	No of caregivers (Pair)	Cooperative	0.061	0.0668	0.91	0.366
		Female-only	0.01	0.2389	0.04	0.965
	Absolute latitude		-0.004	0.0237	-0.17	0.863
	Latitudinal band	STemp	0.066	0.105	0.63	0.529
		NTemp	-0.042	0.0726	-0.57	0.568
	Clutch size [sqrt] - with abs. latitude		0.0101521	0.0321147	0.3161	0.75258
	Clutch size [sqrt] - with latit. band		0.0497272	0.035521	1.3999	0.16469
	Wing length at fledging
			Estimate	SE	t	p	N	lambda	Rsq adj
	Intercept		0.033	0.1004			82	0	0.703
	Adult trait [log]		0.771	0.0688	11.21	0.0001
	Nest predation [log]		-0.128	0.069	-1.86	0.066
	Nest height [sqrt]		0.164	0.0724	2.27	0.026
	Foraging substrate (Vegetation)	Air	0.092	0.2267	0.41	0.685
		Ground	-0.065	0.1462	-0.44	0.659
	No of caregivers (Pair)	Cooperative	-0.095	0.208	-0.46	0.649
		Female-only	-0.129	0.4031	-0.32	0.75
	Absolute latitude		-0.016	0.0687	-0.234	0.815
	Latitudinal band	STemp	0.058	0.2319	0.25	0.803
		NTemp	-0.111	0.1912	-0.58	0.563
	Clutch size [sqrt] - with abs. latitude		0.139382	0.094034	1.4823	0.14264
	Clutch size [sqrt] - with latit. band		0.231742	0.0980272	2.3641	0.02078
	Tail length at fledging
			Estimate	SE	t	p	N	lambda	Rsq adj
	Intercept		0.191	0.187			41	0	0.38
	Adult trait [log]		0.453	0.157	2.88	0.007
	Nest predation [log]		-0.254	0.1339	-1.89	0.067
	Nest height [sqrt]		0.001	0.1518	0.01	0.994
	Foraging substrate (Vegetation)	Air	-0.009	0.5296	-0.02	0.986
		Ground	-0.549	0.3379	-1.62	0.114
	No of caregivers (Pair)	Cooperative	0.533	0.4403	1.21	0.235
		Female-only	-2.744	0.9378	-2.93	0.006
	Absolute latitude		-0.231	0.1367	-1.69	0.101
	Latitudinal band	STemp	-0.171	0.5705	-0.3	0.767
		NTemp	-0.655	0.3951	-1.66	0.108
	Clutch size [sqrt] - with abs. latitude		0.232625	0.201804	1.1527	0.25783
	Clutch size [sqrt] - with latit. band		0.36044	0.22117	1.6297	0.11361

## Sheet: Table S9
Table S9	Results of phylogenetic generalized least squares models relating relative trait values at fledging (log10-transformed) to our predictors. All variables were scaled to facilitate comparison of parameter estimates.
	“Lambda” is a phylogenetic signal between 0 (no signal) and 1 (Brownian evolution). “Adult trait” always corresponds to the respective dependent variable. For example, for “Tarsus length at fledging”, it is adult tarsus length.
	We fit geography as i) absolute latitude, and ii) latitudinal band (Northern Temperate, Tropical - reference level, and Souther Temperate).
	Fot the results with latitudinal bands and clutch size, we do not show estimates for the other predictors (they were very similar to those with absolute latitude).
	Body mass at fledging
			Estimate	SE	t	p	N	lambda	Rsq adj
	Intercept		-0.054	0.2229			151	0.257	0.365
	Adult trait [log]		-0.687	0.0806	-8.52	0.0001
	Nest predation [log]		-0.198	0.0678	-2.92	0.004
	Nest height [sqrt]		0.221	0.0735	3.01	0.003
	Foraging substrate (Vegetation)	Air	0.417	0.2736	1.52	0.13
		Ground	0.277	0.151	1.83	0.069
	No of caregivers (Pair)	Cooperative	-0.017	0.1883	-0.09	0.93
		Female-only	-0.238	0.5508	-0.43	0.667
	Absolute latitude		0.037	0.0663	0.56	0.579
	Latitudinal band	STemp	0.124	0.2863	0.43	0.666
		NTemp	-0.273	0.2064	-1.32	0.189
	Clutch size [sqrt] - with abs. latitude		-0.084642	0.091797	-0.9221	0.35807
	Clutch size [sqrt] - with latit. band		0.138283	0.097053	1.4248	0.15642
	Tarsus length at fledging
			Estimate	SE	t	p	N	lambda	Rsq adj
	Intercept		0.049	0.1613			109	0	0.004
	Adult trait [log]		-0.21	0.1177	-1.79	0.077
	Nest predation [log]		-0.1	0.1065	-0.94	0.351
	Nest height [sqrt]		0.021	0.1084	0.2	0.845
	Foraging substrate (Vegetation)	Air	-0.822	0.4495	-1.83	0.07
		Ground	-0.077	0.2298	-0.33	0.739
	No of caregivers (Pair)	Cooperative	0.255	0.2875	0.89	0.377
		Female-only	0.068	1.0275	0.07	0.947
	Absolute latitude		-0.03	0.102	-0.29	0.772
	Latitudinal band	STemp	0.263	0.4513	0.58	0.561
		NTemp	-0.208	0.312	-0.67	0.507
	Clutch size [sqrt] - with abs. latitude		0.058481	0.139074	0.4205	0.67503
	Clutch size [sqrt] - with latit. band		0.215888	0.152985	1.4112	0.16136
	Wing length at fledging
			Estimate	SE	t	p	N	lambda	Rsq adj
	Intercept		0.034	0.1733			82	0	0.113
	Adult trait [log]		-0.069	0.1188	-0.58	0.562
	Nest predation [log]		-0.266	0.119	-2.24	0.028
	Nest height [sqrt]		0.265	0.1249	2.12	0.037
	Foraging substrate (Vegetation)	Air	0.19	0.3913	0.49	0.628
		Ground	-0.078	0.2524	-0.31	0.757
	No of caregivers (Pair)	Cooperative	-0.131	0.3591	-0.36	0.717
		Female-only	-0.171	0.6958	-0.25	0.807
	Absolute latitude		-0.043	0.1186	-0.362	0.718
	Latitudinal band	STemp	-0.171	0.6958	-0.25	0.807
		NTemp	-0.043	0.1185	-0.36	0.718
	Clutch size [sqrt] - with abs. latitude		0.261678	0.161872	1.6166	0.11034
	Clutch size [sqrt] - with latit. band		0.410226	0.169116	2.4257	0.01779
	Tail length at fledging
			Estimate	SE	t	p	N	lambda	Rsq adj
	Intercept		2.288	0.2165			41	0	0.167
	Adult trait [log]		-0.045	0.182	-0.25	0.807
	Nest predation [log]		-0.223	0.155	-1.44	0.16
	Nest height [sqrt]		-0.109	0.1758	-0.62	0.538
	Foraging substrate (Vegetation)	Air	-0.07	0.613	-0.11	0.91
		Ground	-0.85	0.3911	-2.17	0.037
	No of caregivers (Pair)	Cooperative	0.56	0.5096	1.1	0.28
		Female-only	-2.12	1.0855	-1.96	0.059
	Absolute latitude		-0.313	0.1582	-1.98	0.057
	Latitudinal band	STemp	-0.379	0.6697	-0.57	0.575
		NTemp	-0.831	0.4638	-1.79	0.083
	Clutch size [sqrt] - with abs. latitude		0.395064	0.219064	1.8034	0.08105
	Clutch size [sqrt] - with latit. band		0.498423	0.240628	2.0713	0.047023

[truncated: 3 more sheets: Table S10, Table S11, Table S12]
