# Supplementary material for: Adaptation and constraint shape the evolution of growth patterns in passerine birds across the globe
Source: Front Zool. 2020 Sep 30;17:29. doi: 10.1186/s12983-020-00377-7 (PMC7526225; doi:10.1186/s12983-020-00377-7)
Supplement: Supplementary file 3 — Additional file 3. Dataset used in all analyses for Remeš et al.: Adaptation and constraint shape the evolution of growth strategies in passerine birds across the globe. [file 12983_2020_377_MOESM3_ESM.xls]

## Sheet: README
FILE	Dataset used in all analyses for Remeš et al: Adaptation and constraint shape the evolution of growth strategies in passerine birds across the globe
CONTACT	Contact V. Remeš in case of any questions (contact provided in the accompanying manuscript)
COLUMN HEADING	EXPLANATION
birdtreegenus	Genus according to birdtree.org taxonomy
birdtreespecies	Species according to birdtree.org taxonomy
latitude	Geographic latitude of the study
longitude	Geographic longitude of the study
Richards_A_mass_free	Estimate of asympote A from the U-Richards model for body mass
Richards_d_mass	Estimate of shape parameter d of the U-Richards model for body mass
Richards_K_mass	Estimate of peak growth rate K from the U-Richards model for body mass
Richards_ti_mass	Estimate of point of inflection from the U-Richards model for body mass
Richards_A_tars	Estimate of asympote A from the U-Richards model for tarsus length
Richards_d_tars	Estimate of shape parameter d of the U-Richards model for tarsus length
Richards_K_tars	Estimate of peak growth rate K from the U-Richards model for tarsus length
Richards_ti_tars	Estimate of point of inflection from the U-Richards model for tarsus length
Richards_A_wing	Estimate of asympote A from the U-Richards model for wing length
Richards_d_wing	Estimate of shape parameter d of the U-Richards model for wing length
Richards_K_wing	Estimate of peak growth rate K from the U-Richards model for wing length
Richards_ti_wing	Estimate of point of inflection from the U-Richards model for wing length
Richards_70_A_mass	Estimate of asympote A from the U-Richards model for body mass (growth trajectory cut at 70% of adult body mass)
Richards_70_d_mass	Estimate of shape parameter d of the U-Richards model for body mass (growth trajectory cut at 70% of adult body mass)
Richards_70_K_mass	Estimate of peak growth rate K from the U-Richards model for body mass (growth trajectory cut at 70% of adult body mass)
Richards_70_ti_mass	Estimate of point of inflection from the U-Richards model for body mass (growth trajectory cut at 70% of adult body mass)
Logistic_A_mass	Estimate of asympote A from the U-Logistic model for body mass
Logistic_K_mass	Estimate of peak growth rate K from the U-Logistic model for body mass
Logistic_ti_mass	Estimate of point of inflection from the U-Logistic model for body mass
Logistic_A_tars	Estimate of asympote A from the U-Logistic model for tarsus length
Logistic_K_tars	Estimate of peak growth rate K from the U-Logistic model for tarsus length
Logistic_ti_tars	Estimate of point of inflection from the U-Logistic model for tarsus length
Logistic_A_wing	Estimate of asympote A from the U-Logistic model for wing length
Logistic_K_wing	Estimate of peak growth rate K from the U-Logistic model for wing length
Logistic_ti_wing	Estimate of point of inflection from the U-Logistic model for wing length
Logistic_70_A_mass	Estimate of asympote A from the U-Logistic model for body mass (growth trajectory cut at 70% of adult body mass)
Logistic_70_K_mass	Estimate of peak growth rate K from the U-Logistic model for body mass (growth trajectory cut at 70% of adult body mass)
Logistic_70_ti_mass	Estimate of point of inflection from the U-Logistic model for body mass (growth trajectory cut at 70% of adult body mass)
n_nest	Number of nests studied
n_pull	Number of nestlings measured
clutch_size	Clutch size
hatch_day	Day of hatching (as denoted in the original study by the authors)
hatch_mass	Body mass at hatching
fledg_age	Age of fledging
mass_fledge	Body mass at fledging
tars_fledge	Tarsus length at fledging
wing_fledge	Wing length at fledging
tail_fledge	Tail length at fledging
ad_mass	Adult body mass
ad_tars	Adult tarsus length
ad_wing	Adult wing length
ad_tail	Adult tail length
nest_height	Height of the nest above ground
nest_type	Nest type (cavity, open)
care_givers	Number of care givers (only the female, both parents, a cooperative group)
forag_substrate	Foraging substrate (ground, vegetation, air)
source	Citation of the literature source for growth data (other data come from handbooks, see the accompanying manuscript)
An empty cell means that the value is not available.

## Sheet: DATASET
birdtreegenus	birdtreespecies	latitude	longitude	Richards_A_mass_free	Richards_d_mass	Richards_K_mass	Richards_ti_mass	Richards_A_tars	Richards_d_tars	Richards_K_tars	Richards_ti_tars	Richards_A_wing	Richards_d_wing	Richards_K_wing	Richards_ti_wing	Richards_70_A_mass	Richards_70_d_mass	Richards_70_K_mass	Richards_70_ti_mass	Logistic_A_mass	Logistic_K_mass	Logistic_ti_mass	Logistic_A_tars	Logistic_K_tars	Logistic_ti_tars	Logistic_A_wing	Logistic_K_wing	Logistic_ti_wing	Logistic_70_A_mass	Logistic_70_K_mass	Logistic_70_ti_mass	n_nest	n_pull	clutch_size	hatch_day	hatch_mass	fledg_age	mass_fledge	tars_fledge	wing_fledge	tail_fledge	ad_mass	ad_tars	ad_wing	ad_tail	nest_height	nest_type	care_givers	forag_substrate
Acanthisitta	chloris	-42.38	173.62	7.68308	3.36456	0.0986666	7.57982	19.5639	3.12227	0.0709077	7.00346									7.74073	0.0981505	6.34756	19.9827	0.069344	5.79117								31.125	4	2	1.1	24	7.15	19.9			6.3	19.9			1.18	cavity	cooperation	vegetation
Acanthiza	chrysorrhoa	-31.95	116.05	10.149	3.50371	0.123513	5.74682					43.0459	3.66216	0.0835813	9.48028					10.4065	0.113819	4.77851				50.6707	0.0640864	9.15523	12.6097	0.0906596	5.9775		10	3.21	0	1.2	15	9.94		40.7		9.16		58.16		2.4	cavity	cooperation	ground
Acanthiza	inornata	-31.95	116.05	7.57796	2.83787	0.106843	4.70672					41.5201	2.86645	0.0685398	9.30547					7.72532	0.103043	4.05455				48.1135	0.0567016	9.49459	8.38423	0.093785	4.53076		21	3.02	0	1.25	14	7.4		35.4		7.3		50.6		3.5	cavity	cooperation	ground
Acridotheres	cristatellus	33.1	106.48	111.859	1.37765	0.0745234	8.30378					134.91	1.41521	0.0468301	12.6674	86.7016	3.99877	0.126128	9.00708	109.328	0.0783383	9.27654	36.5425	0.0575237	5.25902	124.663	0.0534579	13.3451	109.451	0.0869851	9.09876		36	4	0	6.5	25	108	39.25	120	65	124	39.25	135.2	77.9	5.5	cavity	pair	vegetation
Acridotheres	tristis	39.77	64.45	81.7454	1.75612	0.0875926	6.32894	34.8803	2.19494	0.0642712	7.10839									81.3487	0.0886357	6.65224	35.0633	0.0637089	6.82229							1	4.5	5	0	5.91	24	81.5	34.5		48.5	120.26	39.35		87.75	7	cavity	pair	ground
Acrocephalus	arundinaceus	37.86	112.55					23.7712	3.80257	0.0929187	4.86557					20.9332	1.09859	0.104215	4.29598	28.9885	0.0815769	7.6038	25.719	0.0812947	3.88466	91.1555	0.0713943	12.5461	18.1751	0.128801	4.8175			4.76	1	1.97	11	22.4	29.15	36	20.6	28.1	29.15	94.55	67.2	0.62	open	pair	vegetation
Acrocephalus	australis	-37.96	144.96	16.673	3.65591	0.143034	4.95352	22.8864	5.36316	0.121533	4.57683									17.4409	0.126346	4.15036	24.4452	0.103041	3.10301				14.7494	0.124159	3.61016	29	52.5	2.85	0	2.24	11	16.31	23.7			18.4	24.45			0.8	open	pair	vegetation
Acrocephalus	bistrigiceps	41.93	92.55	8.23756	2.77623	0.122031	4.54838	21.5728	3.34926	0.0923183	4.40791	36.837	3.72066	0.102751	7.63484	10.3591	1.89696	0.0963308	5.00728	8.52271	0.114466	4.10405	22.9132	0.0847702	3.58643	48.5421	0.073215	8.12015	10.0397	0.0996061	4.95045		33	5	0.5	1.49	10.5	7.89	20.75	32.2		9.4	20.75	55		0.75	open	pair	vegetation
Acrocephalus	bistrigiceps	45.48	41.22					19.4709	2.83796	0.123329	3.62085									9.57648	0.174779	3.08055	20.0318	0.117387	3.11355				6.856	0.192547	2.1734	28	133	4.75	0	0.9	10	9.41	18.9			9.4	20.75			0.75	open	pair	vegetation
Acrocephalus	dumetorum	61.05	28.22	11.5731	3.78535	0.138408	5.17507													13.1158	0.109504	4.72737				59.9748	0.0745461	7.94893					34	5.5	0	1.82	9	10.79		32.64		11.85		62.7		0.36	open	pair	vegetation
Acrocephalus	palustris	51.1	17.03	11.7956	3.34754	0.160337	5.27059	24.8223	4.62983	0.117151	5.25777									12.2385	0.144702	4.65241	26.6226	0.101988	4.03377				23.5343	0.102853	7.35208	5.73	18.46	5.5	1	1.6	11	11.6	24.6			12.32	24.6			0.52	open	pair	vegetation
Acrocephalus	schoenobaenus	50.57	20.25	12.2354	2.06372	0.157698	4.79088					81.6099	1.65164	0.0572043	10.9112					12.2464	0.157395	4.7465				76.0176	0.0631282	10.9599					67	5.12	2	2.12	17	12.59		61.64		12.35		66.83		0.22	open	pair	vegetation
Aegithalos	caudatus	31.25	115	9.55487	0.48581	0.0836016	3.38994	17.6846	1.9903	0.0747074	5.05389									7.85103	0.110186	5.59256	17.6731	0.074774	5.06318				5.45672	0.167736	3.87869			10.25	1	0.55	13	7.6	16.75		30.5	8.92	16.75	64.38	68.25	4.2	open	cooperation	vegetation
Aegithalos	concinnus	31.8	117.15					18.8115	3.44453	0.116871	5.8179									5.90864	0.12202	4.90552	19.2235	0.113303	4.87942				55.6574	0.0534872	18.7841		22	6	2	1.52	15	5.5	18.8		35.6	6.5	18.8		48.5	6	open	pair	vegetation
Agelaius	phoeniceus	41.65	-83.55	34.9395	2.02148	0.134324	3.93932	27.8524	3.78277	0.116948	3.86176	62.0101	2.60109	0.117614	5.26629	34.9395	2.02148	0.134324	3.93933	34.9806	0.13401	3.92623	28.9556	0.109175	2.84199	64.4359	0.109007	4.95531	34.9806	0.13401	3.92623		27.73	3.28	0	3.9	12	33.65	27.65	59.5		57.15	27.7	110.75		2.67	open	pair	ground
Agelaius	phoeniceus	41.3	-72.92	35.4683	2.09086	0.124587	4.52841	34.2603	2.87795	0.0983379	4.00998					35.4683	2.09086	0.124587	4.52841	35.7972	0.122623	4.49217	36.6216	0.0889478	3.60916				35.7972	0.122623	4.49217			3.44	0	3.8	9	32.7	32.29			57.15	32.29			2.67	open	pair	ground
Agelaius	phoeniceus	62.97	-141.93	37.6657	2.07913	0.143822	4.94951	29.1376	3.79751	0.122361	4.31219					37.6657	2.07913	0.143822	4.94951	37.8572	0.142397	4.90842	30.5869	0.113544	3.39517				37.8572	0.142397	4.90842	79	272.55	3.75	1	3.75	10	35.3	28.5			57.15	28.5			2.67	open	pair	ground
Ailuroedus	melanotis	-18.96	146.23	105.648	1.72777	0.065347	5.79519					108.992	2.88598	0.0531081	13.099	105.648	1.72777	0.065347	5.79519	104.412	0.066369	6.19632				128.646	0.0432166	13.5447	104.412	0.0663689	6.19632		18	2	0	15.88	21	100.46		93.3	7.31	177		150	98.92	3	open	pair	vegetation
Aimophila	aestivalis	34.25	-92.78	16.7135	1.01971	0.111653	2.09873	16.7135	1.01973	0.111653	2.09877	41.7608	4.80053	0.150733	4.9152	12.8452	3.53267	0.167919	2.97961	15.3558	0.123395	2.98079	15.3558	0.123395	2.98079	46.2241	0.119029	4.01417	13.5657	0.150668	2.40753		72.07	3.9	0	2.67	9	14.85	20.8	40.92	7	20.8	20.8	59.1	60	0	open	pair	ground
Aimophila	botterii	31.5	-110.8	15.1764	3.87012	0.156224	4.3656	21.4772	5.9126	0.128571	4.27837					15.3446	3.39608	0.150257	4.24314	16.1696	0.13378	3.63304	24.7824	0.0984659	3.16332				17.5831	0.120965	4.03814		4	3.26	0	2.2	9	14.7	21			20.35	21.08			0.1	open	pair	ground
Aimophila	carpalis	32	-110.83	13.6353	1.01586	0.123391	2.04532	19.2874	4.42163	0.124193	2.85903	45.8106	2.46954	0.12005	4.84385	12.6505	1.72191	0.138048	2.64454	13.0913	0.125881	3.07824	20.4068	0.115675	1.7655	48.0329	0.110986	4.68856	12.2319	0.144948	2.74482		35.3	3.58	0	2	14	13.6	19	41.4	11.8	15.3	19	60.9	63.6	1.22	open	pair	ground
Aimophila	cassinii	31.5	-110.8	12.0329	26.4264	0.254945	5.2278	14.2437	5.26483	0.124068	3.46537									12.898	0.155562	3.22256	14.7198	0.115636	1.93058								7	3	0	1.9	9	12	14.5			17.95	19.8			0.11	open	pair	ground
Alauda	arvensis	51.05	13.73	27.003	1.15845	0.111886	3.35745					149.643	1.01871	0.0379555	12.266	27.003	1.15844	0.111886	3.35743	26.1792	0.115832	4.30638				96.8552	0.0619352	10.9489	26.1792	0.115832	4.30638			3.76	0	2.8	16	26.5		76		40.6		109.4		0	open	pair	ground
Alauda	arvensis	42.68	23.32	25.618	2.62245	0.133783	4.7699					50.9619	8.30817	0.159956	8.00847	25.618	2.62245	0.133783	4.7699	26.8038	0.123674	4.51874				165.881	0.068169	12.5167	26.8038	0.123674	4.51874		57	4.06	1	4.4	9	24		45.6		42.15		109.26		0	open	pair	ground
Alauda	gulgula	37.6167	101.275	37.5917	3.86217	0.162419	5.40002	24.3235	4.13195	0.111954	4.84757	51.9626	3.78049	0.117632	7.87351	66.9677	1.0828	0.1281	3.14789	39.145	0.143981	4.58467	25.7791	0.101365	3.73677	65.6149	0.0848926	8.02535	493.796	0.0989889	12.5227	10	26	3	1	5.21	11	21.06	25	47.76		26	25	95.17		0	open	pair	ground
Alauda	gulgula	30.83	106.1	22.9753	1.46434	0.129207	4.45298	23.4118	1.99681	0.124357	3.27144	78.0275	2.30709	0.115486	7.79692	56.7284	0.46568	0.0487276	5.75628	22.1967	0.137289	4.84931	23.4094	0.124368	3.27379	82.5801	0.106643	7.81897	21.2672	0.14276	4.67328			3	1	2	11	21.86	23.85	66.5		26	24.33	95.17		0	open	pair	ground
Alcippe	morrisonia	23.15	112.53	13.0981	1.41701	0.144435	2.92571	20.7966	4.10029	0.100373	3.31627					8.40812	3.13941	0.263253	2.40256	12.7781	0.149814	3.38087	21.7575	0.0964456	2.06153				8.85393	0.233436	2.12536			3	0	1.18	10	12.4	20.43			15.5	21.7			1.1	open	pair	vegetation
Amandava	subflava	-17.83	30.95	7.46139	2.31184	0.0918124	6.61217	13.6801	4.03581	0.0731144	5.82405	38.5987	7.43067	0.115521	10.9255	7.46139	2.31185	0.0918125	6.61218	7.56904	0.0890192	6.33819	14.4695	0.066827	4.18788	40.1406	0.123494	9.05206	7.56904	0.0890192	6.33819		6.71	4.7	0	0.7	16	7.1	13.5	38.5	17	7.3	13.5	45.4	34.6	0.713	open	pair	ground
Amblycercus	holosericeus	-36.6	-56.87	46.4115	2.03105	0.101813	6.13931	33.3177	2.05486	0.0956837	6.21573					46.4115	2.03105	0.101813	6.13931	46.5132	0.101406	6.11762	33.4589	0.0949804	6.17796				46.5132	0.101406	6.11762		3	3	1	5.21	13	43.97	31.13			80.5	31.3			1.5	open	pair	vegetation
Ammodramus	caudacutus	40	-74.1	14.6683	2.73018	0.150049	4.46385	21.3714	5.31971	0.107323	4.68561					12.9272	3.5452	0.174317	4.28131	15.0015	0.141336	4.06368	23.1249	0.0911652	3.14394				16.4422	0.127731	4.47987		5	3.88	0	1.7	11	14.75	21.5		9.4	17.89	21.5		50.1	0.14	open	female	ground
Ammodramus	maritimus	40	-74.1	15.4095	2.79965	0.151068	4.01763	22.0658	7.02673	0.136292	4.40484					15.4095	2.79965	0.151068	4.01763	15.8393	0.141205	3.60855	24.586	0.105004	2.89727				15.8393	0.141205	3.60855		7	3.39	0	2.4	10	15.2	22.1		4.9	23.06	22.59		51.35	0.25	open	pair	vegetation
Amphispiza	belli	43.8	-113	16.0226	1.94968	0.121809	4.05053	24.4648	4.94923	0.099348	4.38052					16.4791	1.83952	0.117607	4.07584	15.9253	0.122972	4.06799	29.6356	0.0752274	3.68818				15.9997	0.122424	4.09013		188.22	3.28	0	2	8	13.9	23			19.3	23			0.25	open	pair	ground
Anthus	spragueii	48.38	-107.63	19.7451	3.06368	0.128692	6.18527	23.3455	3.81616	0.0932132	5.4469	51.8448	3.61097	0.104577	9.07426	15.4958	5.60921	0.176975	5.77346	20.6339	0.115543	5.63551	24.9649	0.082719	4.3604	68.8472	0.0741376	9.68309	20.4311	0.112513	5.62089	1	2	4.6	1	2.5	12	19.05	22.82	36.5	13	23.17	23.48	78.91	56.85	0	open	female	ground
Aphelocoma	coerulescens	27.3	-81.35	66.3968	1.93855	0.0746159	7.86773	38.2228	3.15096	0.0623484	7.37365					95.6364	1.05142	0.048693	8.63126	66.0058	0.0753951	7.91606	41.1722	0.0553408	6.49207				65.49	0.0751255	7.88066		6	3.27	0	4.8	16	41.35	37			76.04	37			1.5	open	cooperation	ground
Aphrastura	spinicauda	-41.87	-73.65	12.8367	3.71528	0.107458	5.86464	20.0253	2.24016	0.0748857	2.67524	55.07	2.11511	0.0613194	11.5672					13.1007	0.0997512	4.5983	20.0916	0.0755605	2.37899	55.6643	0.0599518	11.4704					20	4.1	0	2.1	21	13	19.9	50.37		10.8	19.9	56.3		1.5	cavity	pair	vegetation
Archboldia	papuensis	-5.95	143.17	137.81	1.04338	0.0368988	9.28056					123.085	1.50862	0.0414364	18.4442	137.81	1.04341	0.036899	9.28066	128.111	0.0402305	12.0439				115.345	0.0464911	19.0902	128.111	0.0402306	12.0439	9	9	1	1	18.99	33	126.1		110.3		178.25		155		2	open	female	vegetation
Arremon	castaneiceps	-13.05	-71.55					27.6139	16.4658	0.0677332	7.48106									35.3149	0.0854492	5.46523	28.0232	0.103055	3.50216				29.9228	0.0795402	4.28752	3	6	2	3	12.1	18	33.22	27.7	59.01	20.55	36.75		77.35	66	1.5	open	pair	ground
Artamus	cyanopterus	-31.95	116.05	30.7488	3.08315	0.104468	7.22169									30.4844	1.90906	0.0786342	6.64755	33.2673	0.0888875	6.73126							29.9888	0.0804993	6.65952	1	3	3.25	0	2.73	13	28.31		49.9		34		122.8		4.1	open	cooperation	air
Astrapia	mayeri	-5.95	143.17	79.5865	1.00616	0.0596184	5.08479	40.4549	3.13173	0.0450248	7.95743	136.491	1.3694	0.0319392	14.8133	79.5865	1.00615	0.0596184	5.08476	76.9434	0.0605926	7.33074	41.2768	0.044672	6.05613	121.949	0.0375379	15.5043	76.9434	0.0605926	7.33074		9	1	1	12.3	28	79.3	40	106	16.4	131.72	40	167.5	141.67	10.5	open	female	vegetation
Atlapetes	semirufus	9.7	-69.7	27.1103	1.69869	0.104516	4.21473	27.6047	3.08087	0.0869707	4.2469					26.2734	1.87834	0.109533	4.25644	26.3293	0.109565	4.4022	29.5884	0.0785963	3.64726				25.633	0.113083	4.25515	8	31	2	0	3.33	10	24.48	25.9			29.25		79		1.6	open	pair	ground
Basileuterus	tristriatus	9.7	-69.7	13.6632	1.73725	0.121802	3.81714	19.8603	4.55586	0.107697	4.20972									13.4142	0.125826	3.99037	21.4534	0.0941347	2.97466				12.9522	0.130703	3.83393	10	19.6	1.96	0	1.7	10	13.12	20.4			11.8	20.4			0	open	pair	ground
Batis	capensis	-33.98	18.42	11.7218	3.00494	0.101435	6.18034	22.2506	3.14872	0.0779301	4.49314					14.5358	1.45715	0.0739342	5.8008	12.0599	0.0949092	5.40029	22.2879	0.0643402	5.86628				11.5776	0.0931711	5.22863	1	1	1.87	0	1.47	16	10.99	20.35			11.65	20.35			1.1	open	pair	vegetation
Bowdleria	punctata	-48.0333	166.55	33.4345	2.36501	0.0911245	5.69349	23.4028	3.61286	0.0844606	4.95752	53.4996	1.81614	0.0680965	10.5656					33.5517	0.0932744	5.34439	23.5781	0.0955986	3.77957	52.7013	0.0697605	10.7554	32.4127	0.0918796	5.15181	4	8.67	2.33	4	11.5	20	32.5	23.75	52	29.3	33.9	23.75	69.5	84.35	6.9	open	pair	vegetation
Buphagus	erythrorhynchus	-23.98	31.55	44.8623	4.84457	0.099898	8.41913	22.5109	3.0995	0.0704691	5.07444									45.3661	0.0933446	6.24891	22.3924	0.0811649	3.29922				34.4792	0.103355	4.69384		13	2.73	0	3.5	25	39.85	22.4		59.2	49	22.4		95.6	8.1	cavity	cooperation	vegetation
Calandrella	brachydactyla	50.75	7.1	17.4952	1.73423	0.177279	4.10023	20.0086	7.95339	0.166732	5.73111					17.4952	1.73423	0.177279	4.10023	17.2654	0.181791	4.2443	23.58	0.112376	4.5848				17.2655	0.181791	4.2443			5	1	1.7	9	16.4	20.1		10	24.24	20.6		55.13	0	open	pair	ground
Calandrella	cheleensis	48.98	48.47	13.1628	2.69333	0.132048	3.82766									13.1627	2.69333	0.132048	3.82766	14.0493	0.120263	3.63118	16.8115	0.178854	2.8617				14.0493	0.120263	3.63118		61	3.05	1	3.18	7	11.71	16.01			23.5				0	open	pair	ground
Calandrella	rufescens	45.65	59.92	19.5295	3.89723	0.154835	4.82739	23.6145	4.91092	0.117768	4.10527									21.1947	0.127954	4.15768	25.7323	0.100757	2.87919				31.0996	0.100394	5.94853	5	18	3.3	0	2.25	9	19	23			24.62	23			0	open	pair	ground
Calcarius	mccownii	41.31	-105.58	19.9602	2.0586	0.12196	4.73095					54.8828	4.99502	0.135567	7.22988	21.775	1.6459	0.10788	4.73013	20.0539	0.120912	4.69969				72.4734	0.0892148	7.20578	20.295	0.118859	4.76579		22.59	3.6	0	2.03	10	18.36		51.6		25.2		87.75		0	open	pair	ground
Calcarius	ornatus	48.38	-107.63	138.012	0.478622	0.0185996	15.6251	20.0592	5.8996	0.111611	5.08233	41.602	4.10164	0.133508	7.16018	14.0365	2.528	0.148472	4.55809	20.6564	0.105731	5.95153	25.795	0.0779794	4.56054	79.1332	0.0802321	9.35605	15.1539	0.133218	4.52313		9.83	4.1	0	1.98	8	14.9	19	31	3.75	19.83	20.15	79.69	54.6	0	open	pair	ground
Campylorhynchus	brunneicapillus	32.22	-110.92	30.8686	2.38266	0.101243	5.72335					65.0761	2.83821	0.0740093	9.85363	30.2926	2.4522	0.103425	5.66977	31.1724	0.0989153	5.37295				70.6572	0.064197	9.48518	31.9773	0.0950371	5.54609		18.89	3.77	0	3.4	17	31.3		61.5	32.4	38.9		82.3	76.7	2	cavity	cooperation	ground
Cardinalis	cardinalis	39.87	-84.18	28.5696	1.74574	0.135519	3.12517	23.7748	10.0502	0.123408	4.24956					28.5696	1.74574	0.135519	3.12517	28.0928	0.138516	3.27446	26.3888	0.10519	2.17729				28.0928	0.138516	3.27446	13	39	3	1	6.25	8	26.2	23.75			44.87	28.1			1.86	open	pair	vegetation
Carduelis	chloris	43.03	44.26	16.4359	2.49387	0.123164	5.69167									16.436	2.49387	0.123164	5.69167	18.497	0.10822	5.86488	25.4589	0.0631886	7.36374				18.497	0.10822	5.86488		6	4.79	2	2.98	7	11.48	17.6		2.1	28.01	17.6		56.4	4.5	open	pair	vegetation
Carduelis	pinus	38.87	-99.32	12.4034	2.62972	0.121488	5.20422	15.2583	2.49776	0.0641552	2.24625					66.3899	0.701158	0.0279315	13.0705	12.6724	0.115168	4.78049	15.5077	0.0643491	1.6895				14.7121	0.100678	5.58139		7.5	3.1	0	1.31	13	12.5	14.2		19.5	14.2	16.51		47.43	10.4	open	pair	vegetation
Carduelis	sinica	35.73	107.67	16.7597	1.27731	0.0914435	5.49661	18.5544	0.641496	0.111876	2.26123	65.9099	16.3559	0.198185	9.81987					16.2739	0.0933974	6.41978	17.9528	0.094727	4.16844	69.2257	0.127211	7.49063	15.2455	0.101887	5.99947			4	3	3.27	16	15.6	18.31	66.1		19.5	18.31	77.75		6	open	pair	vegetation
Carduelis	sinica	35.25	112.43	16.4036	2.35362	0.12576	6.76999					38.9511	1.93053	0.115881	8.49358	16.4036	2.35362	0.12576	6.76999	16.7199	0.120323	6.56327	15.6291	0.0852482	2.81786	38.6277	0.11755	8.51896	16.1019	0.12485	6.38098			4	1	1.6	13	16	15	35	18.4	19.5	18.31	77.75	57.5	6	open	pair	vegetation
Carduelis	tristis	38.06	-122.76	11.5523	1.91412	0.10649	5.6887	14.6075	2.9615	0.115586	3.8257	38.8436	2.36499	0.110796	7.42426	11.9642	1.66737	0.100375	5.58862	11.4554	0.107981	5.73513	14.9558	0.113214	3.20393	41.1633	0.101816	7.40498	10.969	0.111498	5.51753		8.36	4.9	1	1.6	11	10.19	14.33	33.5	7.63	12.24	14.4	67.3	47.2	5.9	open	pair	vegetation
Carduelis	tristis	42.33	-85.16	14.5901	0.630674	0.067611	3.50207	13.3503	1.64669	0.0971287	1.94387					11.3267	1.48237	0.0948245	4.38468	12.2908	0.0833973	5.72474	13.2527	0.0961342	2.33018	60.9746	0.0700148	8.89829	10.7561	0.102867	4.77826		37	4.9	0	1.65	15	12.3	14	54	19	14.61	14	71.44	47.2	5.9	open	pair	vegetation
Carduelis	tristis	41.65	-83.55	12.3267	1.61843	0.0956151	4.79731	13.003	5.85921	0.109057	4.46627	57.4357	1.81044	0.0720299	8.09348	21.8544	0.885528	0.054045	6.48947	12.0996	0.0988468	5.19056	13.5189	0.101056	2.52832	55.6521	0.0754402	8.1494	12.5108	0.0985078	5.34824		52.45	4.9	0	1.2	15	12.2	13.6	48	14	13.3	13.6	71.8	47	5.9	open	pair	vegetation
Carpodacus	erythrinus	62.25	21.37	20.0464	2.24623	0.140528	4.54603					71.878	1.77971	0.0726247	7.90195	16.8727	4.13921	0.189653	4.5944	20.1899	0.138008	4.38205				68.4341	0.0773365	7.87794	20.3749	0.136945	4.42088		19.21	5.2	0	2.2	13	21.07		79		23.4		83.57		1.3	open	pair	vegetation
Carpodacus	mexicanus	43.17	-79.25	18.9904	2.43065	0.113859	5.18018	17.8781	3.08862	0.091778	3.73477	52.7404	1.0733	0.0865665	11.07	22.2652	1.41876	0.0884899	4.91845	19.3072	0.109762	4.8657	18.3668	0.0891216	2.87618	74.3094	0.0557884	9.10422	18.4645	0.109757	4.688		11	4.5	0	2	13	18.4	18.2	52		21	18.2	76.88		2.25	open	pair	ground
Catharus	bicknelli	44	-72.5	26.2894	1.04417	0.11631	3.07147	32.5348	2.34634	0.087522	3.77895	55.4017	2.3871	0.095482	6.67791	18.6425	2.48074	0.186877	3.12207	24.494	0.129741	3.96143	33.3547	0.0845433	3.54742	59.2695	0.0873915	6.6912	19.4394	0.173402	2.99742		5.6	3.46	0	2.5	11	24.8	30	44.8	12.7	27.47	32.4	89.5	67.15	10.8	open	pair	vegetation
Catherpes	mexicanus	39.67	-105.2					24.1783	1.67805	0.0772617	4.70601									12.2922	0.0765705	5.24741	23.7344	0.0841094	5.03496	41.64	0.108401	8.24385	7.96234	0.258688	2.86522	28	126	4.5	1.5	2.15	18	11.23	23.8	40.15	15.2	11.29	23.8	58.83	53.53	6.7	open	pair	vegetation
Cercomacra	serva	-12.84	-71.79					26.19	2.58489	0.0657305	4.62096	150.162	0.573235	0.0244588	11.5764	11.515	2.37036	0.155806	3.87023	17.4661	0.0892345	5.88972	27.6391	0.0615191	4.26032	49.343	0.0745832	7.07125	11.7923	0.148525	3.70433	1	2	2	1	2	10	14.65	22.25	35.19		16				0.7	open	pair	vegetation
Cercomela	familiaris	-20.2	28.95	19.3695	3.99292	0.158478	5.30556	25.8801	2.89731	0.0923872	3.87289	62.9817	2.25008	0.0871899	7.98571	99.8153	0.869331	0.0388638	11.4889	19.7846	0.142936	4.30741	26.4198	0.107336	3.65733	64.719	0.0833352	7.86941	25.0053	0.113424	5.39724	25	76.75	3.07	0	2	14	20.2	25.5	57.5	28	20.8	25.5	85	61.5	0	cavity	pair	ground
Certhilauda	barlowi	-29.23	16.85	45.0557	0.30898	0.0377496	3.82873	25.7172	4.32666	0.110952	5.06238					45.0534	0.30901	0.0377516	3.8288	20.454	0.0901992	5.03423	25.5916	0.0603792	4.85038				20.454	0.0901992	5.03423	1	1	2	1	3.7	9	16.64	24.65			29.65	24.65			0	open	pair	ground
Certhilauda	chuana	-23.97	29.47	27.5639	1.07714	0.09169	4.01191									27.5639	1.07714	0.0916899	4.0119	24.9777	0.105215	4.89	27.3221	0.0859554	3.35804				24.9777	0.105215	4.89			2.27	1	3.8	9	21.2	30.4			38.1	30.4			0	open	pair	ground
Cettia	diphone	42.07	127.67	14.0805	3.10054	0.119307	5.61147	41.101	1.34019	0.0510259	6.00515	41.1991	4.19153	0.115529	7.66548	14.6983	2.90103	0.11384	5.73842	15.1516	0.103887	5.16151	34.8302	0.061781	6.02102	56.2433	0.0775208	8.15202	19.7459	0.0875027	6.61817	7	23.55	4.5	0.5	2.13	10.5	13.62	27	37.69	7.74	15.75	27	71	63	10	open	female	vegetation
Chamaea	fasciata	38.06	-122.76	15.7188	1.04882	0.0714044	5.27023	26.599	2.10461	0.0664505	5.61124	27.1738	5.99826	0.133295	8.16158	14.5689	1.18845	0.0776953	5.18099	12.62	0.0943628	5.63964	27.0389	0.0651368	5.58627	48.336	0.072243	9.75667	11.9745	0.0992465	5.32869		10.43	3.6	0	1.78	10	10.7	20.5	24.67	2.85	14.72	25.15	55	77.35	1.89	cavity	pair	vegetation
Chlamydochaera	jefferyi	6.08	116.55	64.2974	2.81678	0.0660362	10.8042	26.5069	3.93028	0.0856504	4.77215	83.8474	2.18216	0.0657682	9.8486					46.0764	0.100883	5.02052	27.0432	0.0838157	3.18227	85.5494	0.0635875	9.73231					5.98	1.89	0	4.75	18	41.51	27.1	75.2		65.06	27.25	107		7.28	open	pair	vegetation
Chlorochrysa	calliparaea	-13.05	-71.55	15.6432	2.38865	0.0887723	5.44906	23.4639	1.79269	0.0797769	3.62115	54.7064	1.88476	0.062947	9.06437					15.7446	0.088308	5.05672	23.3973	0.0787979	3.88523	54.292	0.0636932	9.20682	38.4961	0.0575942	11.1384	1	1	1	2	4.15	20	16.99	23.1	54		18.2	23.1	67.2		3.05	open	pair	vegetation
Chlorochrysa	nitidissima	3.56	-76.6					22.6577	4.04521	0.0524341	7.74404	169.796	0.498934	0.0192534	17.4241	11.753	17.9108	0.205219	7.25585	18.8907	0.0759758	7.24531	23.3101	0.0543942	5.353	71.8066	0.0507497	15.347	15.1585	0.114378	5.98089		2	1	3	3.45	23	20.65	22.3	59.7		18.6		67		3.6	open	pair	vegetation
Chlorospingus	flavigularis	-13.11	-71.56	165.171	0.541775	0.0265273	10.054					57.2905	2.24326	0.0911517	7.9827					22.3855	0.118637	4.85425	24.3743	0.0926345	3.91146	59.1667	0.0866749	7.9127	22.063	0.116655	4.81419		7	1	1	2.65	14	21.6	24.5	50.2	53.48	25.9	24.5	79	64.18	2.6	open	pair	vegetation
Chlorothraupis	carmioli	-12.79	-71.4	24.2927	9.0337	0.153857	5.59804	22.63	7.79796	0.113081	5.15768	50.7793	6.24081	0.152528	6.47081					26.6993	0.112021	3.7584	25.9168	0.0840025	3.35443	57.0594	0.106689	5.29576				2	4.78	2	0	4.2	10	23.2	23.1	46.6		37.6	22	82.6		1.58	open	pair	vegetation
Cinclus	cinclus	52.01	-8.29	54.7122	4.8532	0.115467	5.96599	33.121	5.45498	0.0789451	5.01171									56.0599	0.113924	4.4442	33.9318	0.0890582	2.88384								108.43	4.78	3	20.53	15	53.25	33.68			65.49	33.68			1.41	open	pair	ground
Cinclus	cinclus	43.68	87.47	44.7386	3.26769	0.106029	9.42192	30.7649	1.06503	0.0550155	3.08745	129.489	1.05126	0.0389063	11.1425	46.9135	2.04916	0.0935975	8.7003	45.1808	0.103645	8.3578	29.7439	0.0535106	5.17138	109.36	0.0490859	12.4024	47.1536	0.0928314	8.67444			5.08	4	6.91	23	42.67	30.1	100	27.8	60.5	30.1	100	49.38	1.41	open	pair	ground
Cisticola	aridulus	-23.97	29.47	9.25132	2.22795	0.114899	4.36775													9.3183	0.113478	4.18442	18.5252	0.162395	1.34756								3	3.52	1	1.6	12	8.9	18.97			7.5	18.97			0.4	open	pair	ground
Cisticola	natalensis	-23.93	29.93					26.3341	5.39707	0.0902495	6.8071	50.3558	2.56604	0.100522	6.88324					27.8034	0.0685716	8.98621	37.6086	0.0568724	7.29169	55.847	0.0874624	6.96997				1	3	4	0	1.32	10	15.83	24.25	41.5		21.25	26.25	66.4		0.18	open	pair	vegetation
Cnemophilus	macgregorii	-5.95	143.17					43.8817	6.0825	0.0320478	10.7265									87.999	0.030446	7.95311	45.9679	0.0341566		87.999	0.030446	7.95312	65.3038	0.0524164	3.67727	1	1	1	1	23.08	29	80.21	43.6	81.22	7	90.9	43.6	111	86	2.6	open	female	vegetation
Coccothraustes	coccothraustes	51.44	14.26	38.2387	0.869167	0.104195	3.1097	24.4552	2.87435	0.0984061	3.13488	82.0517	1.51681	0.0708454	7.02226	38.2387	0.869163	0.104195	3.10969	36.2976	0.109833	4.61124	24.9818	0.096743	2.46316	77.8859	0.0772184	7.47286	36.2976	0.109833	4.61124			4.67	0	2.9	16	37.8	24.5	75		55.25	24.5	102.5		4.5	open	pair	vegetation
Conopophaga	lineata	-22.83	-47.07	20.2844	0.966975	0.0827941	2.80457													18.9849	0.0871911	4.27679	35.6559	0.0380224	3.80827				15.8024	0.110791	3.14066	1	1	2	0	2.66	14	17.82	30			20.79	30			0.29	open	pair	ground
Corvus	brachyrhynchos	39.8	-89.62	412.503	2.8735	0.0508737	21.3245	72.969	7.01748	0.0456854	21.6506	95.7757	4.892	0.0544104	22.2768					428.143	0.0459281	20.0786	84.6377	0.0317373	17.7254	108.653	0.039949	20.1159	616.77	0.0376849	24.5575	7	11	4.7	1	10	39	400	72.5		84.1	412.5	74	330	188	11.89	open	cooperation	ground
Corvus	capensis	-25.47	28.03	514.201	2.34325	0.077957	11.353					184.33	1.86117	0.0460355	9.31837					515.919	0.0772312	10.8869				183.88	0.0458742	9.63176				1	3	5	5	76.34	35	502.9		182.23		541.8		340		12.9	open	pair	ground
Corvus	caurinus	49.95	-125	309.634	1.93687	0.0703685	9.87002	50.5957	5.19739	0.0603527	9.5424					303.745	1.80581	0.0698804	9.51181	308.639	0.0708782	9.94973	52.4557	0.0555944	6.4123				292.312	0.0737989	9.52383		35.09	4	0	14.9	26	302	52			379.75	52			2	open	pair	ground
Corvus	corone	63	10	393.263	1.29956	0.0564036	9.39117	54.7414	3.8851	0.0549941	9.16369	198.118	2.27887	0.0455571	16.9407	393.263	1.29956	0.0564037	9.39117	372.81	0.0623145	10.5926	57.0422	0.0504504	6.86013	209.72	0.0422165	17.0531	372.81	0.0623145	10.5926		9.7	4.4	0	18.14	24	360.98	54.4	160.425		526.4	60.35	323.45		10.35	open	pair	ground
Corvus	corone	46.54	6.7	394.25	1.5077	0.0602144	10.9372	66.1718	2.13609	0.0535622	7.99992					440.63	1.09845	0.0506899	10.6558	387.906	0.0627767	11.9063	66.3339	0.0534076	7.74005				373.949	0.0659543	11.5193		14.32	4.37	1	13.12	32	385.45	65.61			527.6	65.61			11.9	open	pair	ground
Corvus	corone	44.78	8.38	390.649	1.46903	0.0685854	8.82677	58.7012	2.25057	0.0573932	7.57537					436.728	1.03989	0.0582463	8.46724	380.618	0.0726412	9.66247	59.1419	0.056861	7.18668				373.15	0.0747343	9.47838		40	3.65	2	27.2	23	374.57	57.34			501.1	59.1			11.9	open	pair	ground
Corvus	coronoides	-35	149	549.225	1.49109	0.0480189	14.2008	64.0479	2.94511	0.0702072	9.67493					750.819	0.898231	0.0325495	15.0389	538.131	0.0509605	15.3703	64.9566	0.0653647	8.53016				469.845	0.0576698	13.8766		9	4.44	2	21	40	540	64.5		134.5	618.17	64.5		196.5	13.8	open	pair	ground
Corvus	macrorhynchos	37.83	111.47	573.116	0.352724	0.0399128	4.10511	58.2749	0.755101	0.0629183	1.83129	326.373	1.09276	0.0284351	17.0574					484.573	0.0463526	10.6351	56.7415	0.0580639	4.89445	264.065	0.0384642	17.8272	484.573	0.0463526	10.6351			4	0.5	41	30	487.9	63.75	231.2	42.5	725	63.75	333.1	215.13	8.5	open	pair	ground
Corvus	mellori	-35.5	146.75	401.834	1.22624	0.0807916	7.79934	60.1569	4.05533	0.0531812	11.762									396.465	0.0861386	9.21712	62.2935	0.0475743	8.99439				288.684	0.121561	7.05624		15	4.22	2	23	37	400	60.19		121.5	403.33	60.19		185.7	7.6	open	pair	ground
Corvus	monedula	50.97	12.17	286.232	0.86032	0.0393175	10.5797					195.753	1.19793	0.0426426	14.0566	127.999	2.43989	0.102738	7.80174	241.942	0.0501125	12.8685				178.955	0.04899	15.5534	132.119	0.096153	7.53685		4	4.48	1	11	27	232		162	72	238.64		226.4	127.2	11.55	cavity	pair	ground
Corvus	monedula	37	-5	196.464	1.15926	0.0660349	7.90585	44.1319	3.85564	0.0704398	8.00941	195.24	1.45617	0.0389037	16.3199	174.898	1.59166	0.0785191	8.06741	192.722	0.0674806	9.68003	44.8683	0.0678341	5.99289	184.929	0.0428829	17.3577	168.007	0.0844407	8.43326		34.65	5.2	0	7.9	35	188.53	44.11	181.03	88.2	228.16	45.2	233.24	127.2	11.55	cavity	pair	ground
Corvus	monedula	47.95	26.4	186.792	2.21959	0.080361	10.5633					258.273	1.23152	0.0290254	21.2242	178.935	1.56901	0.0777746	9.2235	187.287	0.0797457	10.2562	44.8853	0.0660048	7.29868	205.086	0.0388943	20.8587	168.315	0.0859712	9.47683	17	50	4.48	0	10.49	31	174.67	45.63	170.34		228.16	45.63	233.24		11.55	cavity	pair	ground
Corvus	monedula	49.22	16	219.269	1.81853	0.0672442	11.4428					204.251	1.54369	0.0353781	19.7975	200.863	1.48686	0.0688826	10.1087	218.483	0.067841	11.7563				189.506	0.0397654	20.2331	177.22	0.0816287	10.0776		32.53	4.5	1	7.88	34	212.73		174.75	89.2	222.9		232.95	127.2	11.55	cavity	pair	ground
Corvus	monedula	39.46	63.55																	155.059	0.07879	7.69507	38.5258	0.0767963	6.90324				147.683	0.0889108	7.29327		16	4.58	0	10	33	166	45.2		95	228.16	45.2		126.17	11.55	cavity	pair	ground
Corvus	monedula	37.83	111.48	228.966	0.767729	0.0525928	7.55576	36.9568	0.103232	0.0862766	-0.288423	163.031	1.35553	0.0605745	13.7312					203.783	0.0641077	10.2905	34.0834	0.0641709	5.52894	153.233	0.067933	14.583						4.48	1	11	25	209.3	45.2	147	79	203.3	45.2	228	123.8	11.55	cavity	pair	ground
Corvus	splendens	-29.95	30.95	208.453	0.910916	0.0604549	6.0989					249.328	1.36736	0.0347028	16.4788	208.452	0.910921	0.0604549	6.09891	199.761	0.0613441	8.686				222.049	0.0407568	17.0616	199.761	0.0613441	8.68602		12	4.1	0	10.7	30	195.7		197.5		302.03		260.5		13.5	open	pair	ground
Cracticus	torquatus	-31.95	116.05	65.6201	3.26335	0.105021	8.08326					75.6792	3.44842	0.0611488	12.552	60.8799	6.34461	0.132845	8.68092	67.7026	0.0892342	7.21301				87.3824	0.0473826	12.1466	65.1516	0.0940786	6.93925	1	3	3.2	0	6	20	68.36		70.8		90.76		144.82		5.6	open	pair	vegetation
Cyanopica	cyanus	36.65	138.17	67.8075	1.77607	0.089707	7.43867	31.9532	8.29577	0.114592	7.83626	92.2671	4.24916	0.0894072	13.0748	107.795	0.464657	0.0474802	6.16929	67.2345	0.0911411	7.70145	35.8025	0.0817151	5.71518	99.7962	0.0694487	11.7509	59.0347	0.0984793	6.92763	2	9	7	1	4.5	21	60.8	33.8	91	49.7	83.4	33.8	130.7	180.25	10	open	cooperation	ground
Cyanopica	cyanus	39.9	116.4	67.0273	1.95554	0.109332	6.67108					112.827	2.69151	0.0802187	8.99516					66.9271	0.10982	6.7127				118.646	0.0725181	8.54522	68.2353	0.106365	6.85342			7	1	4.1	15	66.9		111.8	37.2	83.4		142.5	180.25	10	open	cooperation	ground
Cyanopica	cyanus	41.93	92.55	74.0089	1.3708	0.0946305	7.17526	36.8245	6.64609	0.0815475	9.11247					60.4713	2.45734	0.130884	7.30024	69.8007	0.105863	7.72084	41.5646	0.0649123	6.8841				63.562	0.119446	7.17596	2	11	6.5	1	3.1	17	68.3	36			83.4	36			10	open	cooperation	ground
Cyanopica	cyanus	40.6	-3.33																	85.5347	0.0986522	10.8252				84.0754	0.106853	10.7449					4	6.5	1	4.86	18	28.31		43.31		83.4		142.5		10	open	cooperation	ground
Cyanoptila	cyanomelana	42.07	127.67	21.8625	3.06472	0.14747	5.63615					49.0979	4.03052	0.140455	7.44195	18.0419	7.39481	0.207874	5.74108	23.2974	0.1291	5.24078	18.4154	0.11274	2.92564	64.1394	0.0970502	7.66545	30.7282	0.108616	6.46463			5.3	1	2.76	10	21.13	17.01	45.26	9.9	25		87.6	63.3	2.2	cavity	pair	vegetation
Cypsnagra	hirundinacea	-15.56	-47.6	25.3305	1.46635	0.0933307	4.39239	30.5104	1.47009	0.0547271	4.03216	42.6678	7.81918	0.133121	7.61087					24.056	0.0996301	4.80403	28.4334	0.0589358	4.5143	60.507	0.0770446	7.42796	24.2532	0.0986916	4.85164		8.5	3.5	2	5.8	10	21.35	22.37	41.4		27.1	23.6	74.7		3.7	open	cooperation	ground
Delichon	urbicum	51.5	-0.63	20.7783	3.8769	0.134627	7.85194									14.4373	4.41738	0.172263	6.26037	20.8624	0.130463	6.61525				99.0209	0.0644616	16.5071	20.501	0.111023	6.71105			3.45	1	1.8	30	17.8		100		18.95		106.5		13.3	cavity	pair	air
Delichon	urbicum	56.1	-3.93	22.0679	4.60954	0.112489	6.50068													22.2207	0.119021	4.94404	13.9225	0.0853663	0.321044	131.127	0.0483119	16.5597					12	3.87	3	6.62	20	20.9	13.78	79.12		18.42	13.78	110.54		18.3	cavity	pair	air
Delichon	urbicum	52.5	124.3	22.3112	1.39941	0.0913998	6.53819	10.7561	7.3862	0.127988	4.53561	152.901	0.348042	0.0219129	10.2762	13.5319	2.58778	0.172527	5.22266	21.9897	0.0927548	7.37891	10.9118	0.123259	2.45253	67.7913	0.0567915	11.3914	14.4795	0.154143	5.13223			3.4	1	1.67	22	20.95	13.78	63.44	23.5	18.42	13.78	110.54	60.8	13.3	cavity	pair	air
Dendroica	discolor	39.18	-86.53	6.37487	4.60552	0.168435	3.93475	17.0201	2.88121	0.120206	2.10669									6.57444	0.150035	2.85176	17.5278	0.13143	1.71044				7.20986	0.126506	3.33002		8.45	3.8	0	1.03	10.5	6.33	18			7.52	18.49			2.29	open	pair	ground
Dendroica	kirtlandii	44	-85.6	12.9803	4.22112	0.173939	4.57016													14.5436	0.135362	4.01607	26.2893	0.089518	4.04464	81.1875	0.088411	7.83317	52.8149	0.0908886	9.19532		9	4.63	0	1.75	8	12.65	19	34.2		13.95	21.2	69.85		0.2	open	pair	vegetation
Dendroica	striata	44.583	-66.75	11.9169	2.90665	0.150486	4.04453	23.4699	3.72435	0.100743	3.63894	36.6083	7.88309	0.160221	6.6616	46.3666	0.596286	0.0373271	7.75264	12.6283	0.13443	3.71276	25.9457	0.0872573	2.91742	86.9429	0.0734515	9.45475	10.273	0.14495	3.01456	4	4	4.1	0	1.5	8	11.3	21.9	33.9		11.69	21.9	72.85		2.95	open	pair	vegetation
Dendroplex	picus	8.57	-67.58	45.7789	3.83522	0.141631	6.06453	24.4435	4.62312	0.0754839	3.29901	72.4618	3.10233	0.070538	8.7212	28.3834	3.30554	0.182326	3.77533	46.6323	0.125511	5.0323	25.0409	0.0793457	1.30487	79.7477	0.0595605	8.20857	32.4025	0.147601	3.62424		3	2.5	0	4	16	44.48	24.32	69.96		43.68	23.23	103.93		5.03	cavity	pair	vegetation
Dicrurus	macrocercus	18.3	79.83	46.5832	2.93737	0.109887	8.38346	25.7118	4.35353	0.0630963	10.0504	152.551	2.73969	0.0675504	12.1711					47.0076	0.107346	7.56763	27.3835	0.05383	7.76948	161.309	0.060199	11.6101					21.89	3.3	0	4.29	21	41.38	25.7	144.6	48.1	45.7	25.7	144.6	149.7	8.9	open	pair	ground
Diuca	diuca	-33.77	-71.3	28.5605	2.06839	0.120154	4.4726	22.2883	4.58842	0.104498	3.98865	59.5619	2.42184	0.09707	6.28989	33.0784	1.43401	0.0985398	4.47276	28.684	0.119202	4.42987	23.7343	0.0958543	2.64106	63.0224	0.089053	6.20791	28.8439	0.117191	4.47347		6	3	0	3.12	11	28.04	22.3	53.15	25	33.7	22.3	89.8	66.8	1.64	open	pair	ground
Dolichonyx	oryzivorus	45.6	-74.85	22.7796	2.61214	0.121742	4.72261	22.6431	7.09424	0.121414	5.11085	68.3628	1.73479	0.0886456	6.49778	22.7796	2.61219	0.121743	4.72263	23.4634	0.116872	4.38602	24.7756	0.108245	3.42659	64.9773	0.0946292	6.53068	23.4634	0.116872	4.38602		26.8	5	2	6.5	10	21.6	23.3	51		31.95	25.66	92.55		0	open	cooperation	vegetation
Dumetella	carolinensis	44	-85.6	28.3368	2.33052	0.133029	4.50642	23.0579	3.61668	0.0972144	5.21499	56.7758	3.49573	0.103833	7.13106					28.6621	0.128959	4.28688	24.6198	0.0847895	4.25453	63.6591	0.0837969	6.62786	35.3676	0.111038	5.25501		15.5	3.3	0	3	12	28.5	23	54		34.8	27.4	89.5		1.5	open	pair	ground
Dysithamnus	mentalis	9.7	-69.7	13.0498	5.88138	0.166874	4.71756	22.7018	3.39456	0.0761076	4.62229	39.4177	3.51708	0.120424	5.28731					13.6716	0.136514	3.3668	25.305	0.0654517	4.00648	41.6294	0.106428	4.48857	13.8886	0.108389	3.73924		10	2	0	2.32	12	13.12	20.8	38.7		15.4				1.55	open	pair	vegetation
Emberiza	aureola	49.1833	125.25	18.1594	2.49725	0.151394	4.9892	20.4769	1.7026	0.1257	4.89829					15.7702	2.96349	0.17541	4.65092	18.5982	0.143936	4.7425	19.7373	0.133268	5.01574	66.2829	0.0829383	8.31267	17.6101	0.147516	4.54768			5	1	2.08	10	17.14	20.6	42.05	11.86	21.53	20.6	73.5	54.2	0	open	pair	vegetation
Emberiza	aureola	51.75	113.75	38.8257	1.08857	0.0769439	6.4397	19.8155	14.7907	0.153657	5.71056	38.0977	17.3827	0.198888	7.52052	18.5861	1.3614	0.135873	3.8588	28.3014	0.112406	6.1793	22.7452	0.105144	3.60817	60.143	0.0916302	7.34944	15.9106	0.165992	3.87234		9	3.8	1	2	9	21.6	20.6	38	8	21.47	20.6	75.27	53.7	0	open	pair	vegetation
Emberiza	aureola	51.4833	106.525	20.483	1.76246	0.142155	3.91204	20.1389	7.07395	0.156574	4.01049	33.8917	3.91811	0.148019	5.12206	20.483	1.76246	0.142156	3.91204	20.0661	0.1474	4.02843	21.6813	0.130208	2.53608	39.0372	0.114777	4.7357	21.5724	0.141745	4.28508		30	5	0.5	2.14	8.5	18.94	20.27	32.81	17	21.4	20.6	75.48	53.7	0	open	pair	vegetation
Emberiza	cioides	43.5	132					24.5105	2.12918	0.107699	2.65395									18.3069	0.151568	2.6938	24.5791	0.108038	2.54695				15.7133	0.20653	2.15402		40	4.5	1	3.9	11	18	23.8		6	21.5	23.8	76.5	55.4	0	open	pair	ground
Emberiza	cioides	51.4833	106.525	20.0859	0.843114	0.129094	2.41028	21.5096	2.732	0.086774	3.6934					16.7103	1.63905	0.169172	2.79213	18.3331	0.142887	3.46417	22.4593	0.0823365	3.21555	82.323	0.0643006	9.83747	16.1311	0.179323	2.93152		14	4.65	0.5	2.58	9	18.42	19.8	39.91		21.5	23.8	76.5		0	open	pair	ground
Emberiza	citrinella	56	-3.2	21.3988	2.16215	0.131098	4.509	18.4448	7.61158	0.11175	4.74917					21.3988	2.16216	0.131099	4.509	21.6962	0.127882	4.43612	21.4752	0.0835218	3.09998				21.6962	0.127882	4.43612	10	15.4	3.91	0	2.46	9	19.32	18.49			29.53	19.3			0.2	open	pair	ground
Emberiza	fucata	51.4833	106.525	18.8642	1.77321	0.14081	4.44379	23.1492	3.14538	0.12317	3.89069					18.8642	1.7732	0.14081	4.44378	18.6039	0.144451	4.58219	23.9104	0.118274	3.23801				15.5151	0.168351	3.9169		6.7	4	1	1.89	10	17.81	22.8		25	17.5	23	70.5	60.5	0	open	pair	ground
Emberiza	godlewskii	39.2	98.53	16.9285	9.05608	0.227064	5.9394	19.6093	5.93114	0.109206	4.53317	54.4713	1.9456	0.0822845	7.45285					17.5916	0.169069	4.44824	20.799	0.0954084	2.69822	53.9368	0.0834296	7.45803						4	0	2.58	12	16.45	19.71	44.48	15.1	18.5		82.85		0	open	pair	ground
Emberiza	godlewskii	51.4833	106.525	20.0858	0.843133	0.129094	2.41031	21.5095	2.73201	0.0867741	3.69341	165.174	0.541768	0.0265269	10.0541	24.7629	2.90115	0.122794	5.64781	18.3331	0.142888	3.46416	22.4593	0.0823364	3.21555	59.5082	0.0767035	6.87221	14.8446	0.204674	2.6495		4.3	4	0.5	2.58	9.5	18.42	19.8	39.91	21	18.5		82.85		0	open	pair	ground
Emberiza	jankowskii	45.62	122.83	14.364	3.34135	0.168744	4.14558					49.9438	1.11862	0.108888	3.27598	14.161	3.70418	0.174618	4.21252	14.8293	0.153263	3.53446				45.794	0.123392	3.99641	15.2323	0.147184	3.6513		32.6	5.5	0	1.76	10	14.36		45.19		20		74.5		0	open	pair	ground
Emberiza	jankowskii	45.89	118.39	14.4679	3.36403	0.171631	4.14594	17.6685	5.78927	0.106708	4.01263	49.4478	1.08919	0.113365	3.19294	14.2266	3.81137	0.178901	4.22601	14.9336	0.155563	3.53422	18.8831	0.0963375	2.26744	45.4168	0.128138	3.94509	15.3081	0.14982	3.64059	45	229.05	5.09	0	1.74	10	14.5	17.6	45.1	7.7	20	17.6	74.5	69.5	0	open	pair	ground
Emberiza	leucocephalos	51.75	113.75	21.9102	5.3155	0.174445	5.80195	19.8335	3.41553	0.0983127	3.8258	138.539	0.994417	0.0379172	11.13					24.7205	0.128043	4.9752	21.1147	0.0902542	3.03717	66.9545	0.0734604	7.70793	29.1336	0.109931	5.78125		9	5	1	2.9	9	22.7	19.5	43.4	12	27.78	19.5	89.65	72.05	0	open	pair	ground
Emberiza	leucocephalos	51.4833	106.525	25.6188	2.5972	0.116438	5.6379	20.7793	2.35558	0.105198	2.61322	64.2974	2.81678	0.0660362	10.8042	25.6187	2.59721	0.116438	5.6379	26.9368	0.106414	5.39444	21.0134	0.104551	2.34388	68.9935	0.0589354	10.3013	28.8755	0.100976	5.76076		30	5	0.5	2.94	10.5	24.12	20.83	45.52	24.4	27.78	20.83	89.65	72.05	0	open	pair	ground
Emberiza	leucocephalos	56.2	40.53	21.9102	5.31549	0.174445	5.80195	19.8335	3.41552	0.0983127	3.8258	138.548	0.994372	0.0379149	11.1305	19.2756	11.3002	0.223551	5.82986	24.7205	0.128043	4.9752	21.1147	0.0902542	3.03717	66.9546	0.0734604	7.70793	29.1336	0.109931	5.78125		25	5	0.5	2.5	9.5	21.2	19.2	42.27		27.78	19.5	89.65		0	open	pair	ground
Emberiza	pallasi	54.7167	99	12.1634	2.10135	0.172637	3.9749	18.4853	4.71195	0.141143	4.03745									12.2204	0.170997	3.92504	19.5749	0.127809	2.95453				12.3762	0.169772	3.96495		27	4.6	1	1.67	9	11.95	18.4		4.1	14	18.2		59.85	0	open	pair	vegetation
Emberiza	pallasi	54.7167	99	11.99	2.02611	0.150541	4.36364	17.8367	3.30876	0.123065	3.46444					11.185	2.42305	0.16577	4.34457	12.0114	0.150044	4.35102							12.1594	0.149144	4.39218		33	3.9	1	1.46	9	11.31	17.4		6.3	14	18.2		59.85	0	open	pair	vegetation
Emberiza	rustica	53	143.27	14.0668	3.91349	0.202471	3.77663					44.0973	4.77497	0.134384	6.27982	13.4034	4.37422	0.214635	3.71105	14.7918	0.17441	3.14558				72.5731	0.080131	7.59465	19.0208	0.139567	4.07411		11	5	2.59	2.1	8	13.9		38.3		18.8		79.1		0.9	open	pair	ground
Emberiza	rutila	51.4833	106.525	16.888	1.2197	0.13365	3.21326	18.1201	6.1929	0.146294	3.51607	61.0302	2.38542	0.0900254	8.08022	16.888	1.2197	0.13365	3.21326	15.3476	0.153987	3.62994	19.801	0.124148	2.24036	76.2727	0.0769301	9.01006	12.5959	0.19174	2.93077		8	4	0.5	1.85	7.5	14.03	18.09	29.59	18	16.87	18.95	72.75	53.8	0	open	pair	ground
Emberiza	spodocephala	51.4833	106.525	14.9511	1.40821	0.139862	3.08532	18.8491	12.2479	0.149745	4.58571	36.7537	4.65684	0.160155	5.36497	14.9511	1.4082	0.139861	3.08531	14.0599	0.153724	3.39012	22.2188	0.103938	2.8257	49.6304	0.105702	5.54312	13.2829	0.165987	3.1666		18	4.5	0.5	2.01	7.5	13.26	18.93	34.13	16.4	17.45	19.25	54.93	56.95	0	open	pair	ground
Emberiza	spodocephala	41.8	127.98	19.2732	0.804564	0.0771984	4.25894	60.6839	0.166065	0.0317872	2.22464	36.8127	4.93225	0.137461	6.70128	18.4728	0.853527	0.0809979	4.20272	14.5036	0.110388	4.91694	23.8682	0.0858154	4.82958	52.1821	0.087286	7.10442	13.6452	0.11771	4.59873			4.5	1	2	9	12.6	19	34		17.45	19.25	54.93		0	open	pair	ground
Emberiza	tahapisi	-20.2	28.95	12.692	3.17912	0.135688	5.02045	15.6871	8.93057	0.110504	5.03464	176.575	1.47099	0.0446055	15.1381	9.66606	6.71175	0.19024	4.64826	14.3533	0.112685	4.8374	20.53	0.0730626	3.96749	89.146	0.065692	10.8895	16.1683	0.104201	5.40714	1	1	3.27	1	2.5	8	11.5	18.05	28.5	8	13.85	18.05	77.7	62.75	2.29	open	female	ground
Empidonax	flavescens	9.95	-83.92	13.0965	1.7411	0.0832089	4.55814					94.3363	1.17176	0.0391675	11.0557					12.8879	0.0856824	4.82047				66.0012	0.0575135	9.79099	7.40155	0.148862	1.85441		11	3.5	0	1.9	14	12.58		47.2	20	12		67.15	49.8	7.35	open	pair	air
Empidonax	flaviventris	65.23	-150.18																	14.286	0.108481	4.93196	31.4365	0.0503879	7.29203							1	3	4	0	1.44	13	12.22	18.3			12.1	18.3			1.9	open	pair	vegetation
Empidonax	flaviventris	42.5	-84.05	11.8548	7.30551	0.194977	6.03366	16.7273	2.36082	0.0778499	3.09366	46.2194	2.13906	0.0842875	6.86551	17.4474	1.10512	0.0893954	4.98077	12.1146	0.154495	4.40171	16.8991	0.0777916	2.71436	46.9816	0.0820042	6.80454	11.6483	0.13866	4.37499		2.11	2.63	0.5	1.25	13	11.5	16.3	57		12.1	16.3	66.66		1.9	open	pair	vegetation
Empidonax	minimus	50.18	-98.32	11.0521	2.24024	0.116541	5.38149	17.1618	1.71492	0.0718596	4.06034									11.26	0.113004	5.25804	16.7071	0.0739291	4.30415								28	3.91	2	2.1	10	10.05	14.1			10.5	16			4.13	open	pair	vegetation
Empidonax	oberholseri	40.98	-121.42	11.5316	1.99811	0.111072	5.41854	16.5989	3.46261	0.0812644	5.43108	78.3139	2.45316	0.0649879	12.9305					11.5301	0.111099	5.41979	17.8724	0.0729706	4.52201	103.718	0.053894	14.6238	11.0552	0.107109	5.36944		8.21	3.8	1	1.475	12	11.22	16.03	37.8	11	10.63	23.89	66	62.34	2.58	open	pair	air
Empidonax	virescens	42.62	-83.85	12.532	2.94692	0.11896	5.04285	14.5437	10.6405	0.098823	6.1641					10.0586	3.50781	0.143404	4.19885	12.9466	0.11058	4.4466	19.4146	0.0583803	4.86076				12.8097	0.106808	4.44603		7.33	3	0	1.7	12	12.3	15.15		14.5	12.7	15.15		59	3.96	open	pair	vegetation
Enicurus	leschenaulti	37.83	111.47	45.6148	1.29765	0.109842	4.64233	29.1279	1.94315	0.0846922	3.56237	100.632	2.61787	0.0625877	11.2134					44.4925	0.116417	5.48121	29.1201	0.0838188	3.61062	109.531	0.0561763	11.092						4.5	1	4.2	16	44.5	30	82.3	43.5	32.5	30	109.5	144	9.5	open	pair	ground
Eremophila	alpestris	37.37	101.33	23.6889	6.4603	0.165902	5.46174	21.9478	4.66749	0.108195	3.99733	54.2247	4.18413	0.125068	7.83148	22.7341	6.02695	0.169509	5.16209	24.452	0.14788	3.88956	22.7295	0.108172	2.55874	68.4155	0.0880158	7.80531	23.4099	0.151909	3.7188		13.18	5.86	1	4.1	11	21.2	23.25	50.9	15.7	35	23.25	107.65	69.33	0	open	pair	ground
Eremophila	alpestris	37.6167	101.275	42.4551	2.44544	0.136739	5.15449	22.7704	4.13688	0.101531	5.02764	48.9036	7.36405	0.141278	8.72278	25.4571	5.12105	0.231625	3.99852	42.9141	0.133591	4.85158	24.0409	0.0933056	3.78806	57.273	0.0911712	7.45222	40.0914	0.138918	4.56741	20	46	5.86	1	5.21	13	22.49	23.32	48.67		34.45	23.32	109.19		0	open	pair	ground
Eremophila	alpestris	40.46	-90.67	20.9066	2.24502	0.159555	3.44763					66.661	2.50169	0.0994598	7.03451	20.9066	2.24503	0.159556	3.44764	21.2398	0.153616	3.34085				69.7222	0.0915383	6.80169	21.2398	0.153616	3.34085		5.86	3.27	0	2.4	11	23.4		65	13.31	35	23.25	107.65	69.33	0.1	open	pair	ground
Erithacus	rubecula	51.05	13.73	17.0464	4.15978	0.144346	5.29495	25.1228	2.64183	0.127488	3.61058	70.6526	2.109	0.0449434	9.36687					17.2544	0.136291	4.11154	25.2401	0.128156	3.12525	71.4156	0.0444297	9.25393	17.5014	0.116993	4.30555	1	6	5.33	2.59	1.9	17.5	17	25	69		16.62	25.32	71.9		5	open	pair	ground
Euphagus	cyanocephalus	41.73	-111.83	45.4874	1.69611	0.122166	4.16375	33.1538	3.20642	0.0945726	4.33683	86.9527	2.17539	0.0966599	6.80007	44.111	1.99523	0.129692	4.31188	44.9385	0.12514	4.41801	34.2364	0.0901548	3.42852	88.418	0.0937799	6.70683	44.1029	0.129743	4.31534		23.47	5.06	0	4.5	13	46	32.77	81	28	64.55	32.8	122.94	97.1	2.73	open	pair	ground
Ficedula	hypoleuca	69.05	20.83	13.9558	2.89468	0.134227	5.09515					61.5752	2.5839	0.0796236	9.25802	69.8247	0.578135	0.0281033	11.0659	14.1477	0.128342	4.48633				66.4669	0.0706444	9.1326	13.7453	0.121844	4.44173	16	62	5.79	0	1.28	15	13.745		56.09		13.65		77.53		2.37	cavity	pair	vegetation
Ficedula	hypoleuca	62.73	9.6	13.8072	3.37431	0.14764	4.74212					58.0986	9.85728	0.0738284	11.6185	16.6902	1.69975	0.11035	4.47362	13.9489	0.142189	3.91245				66.7904	0.0648171	8.75249	14.6609	0.125045	4.1992		76.33	5.79	0	1.58	16	12.47		56.8		13.65		77.53		2.37	cavity	pair	vegetation
Ficedula	hypoleuca	58.57	23.51	12.0324	10.1176	0.221131	6.22176	16.2489	9.43076	0.108271	5.23346	47.076	3.55281	0.0979427	8.26551					12.4312	0.174664	4.6247	17.3296	0.0901105	2.58073	54.6215	0.0768029	7.95407	6.29359	0.143739	2.12999		18	6.36	0	1.3	13	10.83	17	45.06		13.65	17	77.53		2.37	cavity	pair	vegetation
Ficedula	zanthopygia	44.56	126.53	12.8695	1.58137	0.143911	4.25548	17.7672	10.1206	0.117814	6.55384	45.6612	2.6785	0.116939	6.68558					12.7211	0.14712	4.59524	19.1572	0.089776	3.94087	47.1664	0.108788	6.27531					39.6	5.27	1	1.19	13	12.47	17.9	43.8	15	12.25	17.9	70.5	47.69	4.8	cavity	pair	vegetation
Frederickena	unduligera	-12.64	-71.24	62.2403	2.65205	0.0851848	7.7318					71.1509	1.37718	0.0708509	6.86415	62.2403	2.65206	0.085185	7.7318	67.1398	0.0751918	7.55007	41.4088	0.0604835	5.64625	64.5808	0.0813922	7.25676	67.1399	0.0751917	7.55008	1	2	2	0	7.9	13	55.8	36.4	62.6		80		109		1.4	open	pair	vegetation
Galerida	cristata			36.0843	0.987803	0.101096	3.49763	25.0051	6.99373	0.12208	4.59835					36.0842	0.987823	0.101097	3.49765	30.8079	0.127409	4.16746	28.249	0.0946997	3.01757	91.8558	0.0662348	8.73979	30.8079	0.127409	4.16746			4.33	0	2.6	9	29	25	47.5	10	43.34	25.12	105.63	60.35	0	open	pair	ground
Garrulax	canorus	34.1083	107.767	37.8364	7.34323	0.0518316	6.32098	34.661	4.87389	0.0827124	5.17061					37.8363	7.34333	0.0518318	6.321	47.3599	0.0379213	4.12022	35.3965	0.09718	3.50081	63.6803	0.139226	5.36335	47.3599	0.0379213	4.12022			3.5	2	22	13	38.5	34	66	20.7	62	36.05	95.25	99.5	2	open	pair	ground
Garrulax	davidi	33.85	108.78																				27.131	0.154982	3.68845	56.2823	0.216395	4.87252						4.5	1	4.8	12	33	30	56	17	60.5					open	cooperation	ground
Garrulax	elliotii	31.17	103.17	42.776	2.26754	0.0966356	6.00008	40.105	2.66244	0.0765983	5.53516	74.1033	2.51081	0.0753957	9.89456	42.776	2.26753	0.0966354	6.00007	43.1731	0.0943993	5.74427	41.183	0.0727266	4.89302	82.5034	0.0656011	10.1036	43.1731	0.0943993	5.74427			2.5	0	5.5	16	40	40	60	31	66			134	2	open	pair	ground
Garrulax	elliotii	34.58	103.5	44.7431	1.18322	0.0926713	4.54709	38.7996	2.86768	0.0809561	6.07288					44.7431	1.18322	0.0926713	4.54709	42.6283	0.0986964	5.50965	40.1679	0.0766563	5.33852				42.6284	0.0986964	5.50965			3.4	1	5.39	15	43.05	37.8			66				2	open	pair	ground
Garrulax	ocellatus	31.17	103.17																	168.697	0.0318872	18.5164	107.932	0.019108	22.3096	180.059	0.0374633	18.4977	168.697	0.0318872	18.5164		2	2	4	21	15	66.5	45	66.5	16.5	120	45	132.3	166.5	2	open	pair	ground
Garrulax	sannio	30.83	106.1	37.5529	1.98677	0.123737	5.35864	30.8201	2.90226	0.107794	4.79965	114.247	1.92807	0.0971718	6.65593	37.5529	1.98679	0.123737	5.35865	37.5215	0.123909	5.36679	31.6773	0.106656	4.23237	113.218	0.0983878	6.68496	37.5215	0.123909	5.36679	1	3	3.5	2	5.25	11	35.34	37.5	96.54	11.9	69	37.5	96.54	106.4	3.3	open	pair	ground
Garrulus	glandarius	29.5667	116	116.752	1.28087	0.0860881	7.22473	39.1534	3.47899	0.0736815	7.09792	133.108	1.6516	0.0565661	12.3292	116.752	1.28088	0.0860881	7.22473	112.132	0.0919258	8.12698	40.4363	0.0701556	5.68181	123.979	0.0624399	12.3775	112.132	0.0919258	8.12698			5.41	1	6.92	20	125	45	220	55	164.82	45	220	149.15	4.7	open	pair	vegetation
Garrulus	glandarius	31.8	117.15	116.752	1.28087	0.0860881	7.22472	39.1594	3.48213	0.0736803	7.10193	135.376	1.56298	0.0553656	12.2716	116.752	1.28088	0.0860881	7.22473	112.132	0.0919258	8.12698	40.4363	0.0701556	5.68181	123.05	0.0632438	12.308	112.132	0.0919258	8.12698		5	5.41	1	6.92	19	112.4	45	105.4	25.32	164.82	45	179	149.15	4.7	open	pair	vegetation
Garrulus	glandarius	47.17	22.63					40.3996	4.70504	0.0741241	8.81724					144.729	0.392384	0.0621674	4.00966	127.406	0.0708632	8.42112	41.3207	0.0681991	6.18763				122.446	0.0758556	8.01591	5	26	5.41	1	5.9	22	128.3	40		60.4	175	40		153	4.7	open	pair	vegetation
Geothlypis	trichas	42.28	-83.73	10.0982	3.33283	0.187679	3.70121	25.9679	1.72245	0.0986737	3.4116									10.4634	0.174187	3.1866	25.2251	0.102245	3.57178				12.1994	0.149605	3.72485		3.5	4.3	1	2	8	9.8	21.7			9.85	21.95			0.1	open	pair	ground
Gerygone	igata	-42.38	173.62	7.27061	3.35661	0.106976	5.45409	22.2446	4.17921	0.0681278	5.95216					5.89067	3.0502	0.118973	4.10381	7.39534	0.102838	4.40286	23.2763	0.0642409	4.00336				7.83846	0.090789	4.82756		51.66	3.93	0	1.18	17	7.02	22.04			6.44	22.04			3.2	cavity	pair	vegetation
Grallaria	guatimalensis	-4.12	-79.97					35.4168	6.54579	0.048912	9.60565									82.298	0.0618606	9.80311	44.8309	0.0368295	7.8516				82.298	0.0618606	9.80311		2	2	4.5	19.08	14.5	61.3	32.4			94.6	43.5			0.92	open	pair	ground
Grallaricula	ferrugineipectus	9.7	-69.7	13.9256	3.66434	0.127657	5.60577	19.432	3.58252	0.0600755	4.23454	53.2868	2.02399	0.0600635	9.5838					14.7463	0.111971	4.79861	20.7215	0.0570387	2.87696	53.6979	0.059585	9.61112					7	2	1	2.67	12	14.11	18.4	34.5		16	24.44	66.01		1.25	open	pair	ground
Grallaricula	nana	-4.5	-79.17					22.2057	42.5158	0.0615629	10.4432												61.3464	0.023322	18.1046	42.857	0.0291713	14.1787	15.8366	0.0680764	3.70451	1	1	1	4	8.5	12	17	22	19		19.5	29	67.94		1.8	open	pair	ground
Grallina	cyanoleuca	-31.88	116					89.7189	6.54214	0.0903851	13.2011	44.3236	4.21762	0.0819314	7.40247					80.123	0.101814	5.62351	135.484	0.0501986	13.9685	46.5839	0.0728609	5.73148	50.9569	0.220099	3.26305	1	3	3.62	0	4.54	17	83.58	44.3	86		82.38	44.3	138.8		8.8	open	pair	ground
Hippolais	icterina	51.4	5.58	13.6685	2.85807	0.132329	4.82033					61.6604	2.14087	0.0823671	7.22039	10.7991	18.3581	0.226714	5.46947	14.3224	0.119895	4.41392	24.1771	0.074964	4.58334	63.9511	0.0789655	7.293	14.5721	0.115846	4.52334	3.78	17	4.66	0	1.61	10	13.18	18.74	44.83		15.5	21.25	78		2.26	open	pair	vegetation
Hirundo	ariel	-28.33	153.4	12.1117	2.62074	0.121508	5.15481					86.4327	1.3867	0.0583921	9.52827					12.1813	0.118111	4.62358				76.9942	0.0695407	9.82811	9.51179	0.133342	3.57454	1	2.67	3.5	0	1.25333	19	12.41		69		11.4		91.6		2.73	cavity	pair	air
Hirundo	daurica	30.83	106.1	23.9496	3.15767	0.0966245	8.0286					101.277	1.1333	0.0616282	11.102	22.6452	2.45721	0.0949515	7.08638	24.3057	0.0923596	6.96243				95.263	0.0643435	12.4998	22.8413	0.0925316	6.6278			3.97	1	3	21	22.17		91.2	53.4	33		126.8	95.9	3.08	cavity	pair	air
Hirundo	daurica	31	117.01	19.766	3.06566	0.116097	6.68635	12.5356	4.06931	0.0718602	4.14641	120.604	1.34943	0.0430984	14.0433	18.035	4.37379	0.135994	6.71138	19.84	0.117179	5.83084	12.5904	0.0841607	2.42751	110.188	0.0495519	14.8952	18.5515	0.126099	5.47673			3.97	2	3.35	28	17.5	13.95	104.85	69.5	26	13.95	126.8	95.9	3.08	cavity	pair	air
Hirundo	neoxena	-40.38	175.53	16.2984	4.12306	0.143713	5.79231					150.627	0.788972	0.0318359	12.2995					16.4067	0.138198	4.54956				99.4261	0.0536988	12.4631	17.269	0.11587	4.89119		18.41	3.8	0	1.54	21	13.94		90.5		15		113.4		2.47	open	pair	air
Hirundo	rustica	48.13	17.1	21.4789	4.13708	0.135337	7.09136	12.9385	4.48292	0.0735282	3.64145	114.737	1.24574	0.0516915	10.8116	13.2396	11.0958	0.21818	5.72863	21.665	0.127943	5.79208	13.0461	0.0830809	1.66394	104.241	0.0603174	11.8056	22.634	0.104366	6.2107		119.81	4.43	1	2.3	23	22	13.7	99.5	13.7	18.95	13.7	122.9	95.15	4.64	open	pair	air
Hirundo	rustica	56.1	-3.93	21.2703	3.29594	0.132393	6.11453					107.378	1.31264	0.0532629	10.3054	12.0179	10.2427	0.238543	4.68272	21.4192	0.128663	5.20208				97.2602	0.0623904	11.0247	18.9821	0.11897	4.85234		32	4.43	0	1.95	21	18.77		91.49		18.95		122.9		3.3	open	pair	air
Hirundo	rustica	33.15	44.5	19.1014	4.30526	0.141808	7.29543					109.87	1.29311	0.0548418	10.6734	25.455	1.74297	0.0941936	7.15866	19.2672	0.134167	5.96262				99.1586	0.0644759	11.394	22.0803	0.106303	6.73426	2	7	4.43	1	1.72	21	17.04		94.16		18.76		123.04		3.3	open	pair	air
Hirundo	rustica	30.83	106.1	17.3079	6.05431	0.183396	6.78996	11.4338	4.04017	0.118147	3.68027	82.6915	1.51841	0.0660363	9.87471					17.4873	0.158382	5.32227	11.5725	0.114969	2.48139	78.8595	0.0724882	10.3971						4.3	1	2.28	21	18.17	11.6	79.8	37.4	18.86	11.6	121.38	80.5	3.3	open	pair	air
Hirundo	rustica	24.8	120.97	18.7098	3.86192	0.128307	7.1753	10.9149	2.89343	0.0967844	2.54596	85.7586	1.93579	0.0719108	10.5696					18.9905	0.119705	5.97231	10.9374	0.0937173	1.75483	85.2226	0.0727729	10.6219	18.8197	0.106855	6.06703		75	4.3	1	1.56	19	17.42	11.23	77.93		17.2	11.23	114.5		3.3	open	pair	air
Hirundo	rustica	42.65	-73.92					9.9913	3.77177	0.105965	3.85406									19.3608	0.145506	5.10027	10.1924	0.107272	2.70459				17.2762	0.123913	4.80542		12.5	4.47	1	2.5	20	20.1	11.2		31.41	18.65	11.2		80	3.1	open	pair	air
Hirundo	rustica	38.87	-99.32	20.8488	1.6109	0.0946924	5.95399									16.2964	2.55915	0.124639	5.63364	20.4425	0.0980325	6.35562	11.1826	0.10726	2.14227				18.9416	0.106337	5.92323		26	4.49	1	2.2	16	17	10.7			18.65	10.7			3.1	open	pair	air
Hirundo	semirufa	-29.1	26.22	29.7764	3.55354	0.0918059	9.06139	16.8083	6.69724	0.0633038	7.28368	145.869	1.12025	0.0405756	13.4913	42.3383	0.568341	0.048554	5.96312	30.2181	0.0864643	7.61055	17.1867	0.0649685	3.60385	123.023	0.0520658	14.3682	23.3702	0.097291	6.09893		9.29	3.5	1	2.57	26	33.1	16.8	121.2	76.92	30.85	16.8	130.1	117.4	0.52	open	pair	air
Hirundo	spilodera	-33.7	18.95	27.0609	2.68794	0.087967	7.86696					115.735	1.2428	0.0437276	12.4728					27.3081	0.0862403	7.10636	14.4176	0.0561172	2.03364	99.7969	0.0543216	13.0342	223.424	0.0668169	16.9006		4	2.4	0	2.76	24	22.61	15.13	94.92	70.3	20.96	15.13	107.7	80.7		cavity	pair	air
Hirundo	spilodera	-29.28	26.18	26.2828	3.49369	0.100736	6.30089					126.377	1.28909	0.0420892	12.0541					26.5478	0.0989327	5.03927				112.351	0.0499759	12.8285	15.4498	0.149478	2.33563		23	2.82	0	2.9	24	21.9		101.7		20.46		111.5			cavity	pair	air
Hirundo	tahitica	3	101.7	15.4093	3.79315	0.123997	7.26833					92.2565	1.1796	0.0516321	10.6183					15.6325	0.116125	6.07635				79.4281	0.0648017	11.2991	19.0834	0.090835	7.29263		5.7	2.98	1	1.64	21	14.02		74.62		14.1		87.63		8	open	pair	air
Hodgsonius	phaenicuroides	31.03	103.18					34.1883	4.37622	0.0917599	7.24127									36.2674	0.0815923	7.4356	39.8658	0.0710345	6.46648									2.5	2	5.98	12	24.64	33.01			23.5	33.01	71.75	77.5	0	open	pair	ground
Hylocichla	mustelina	42.6	-85.73	34.5169	2.27402	0.128651	3.88452	30.7065	1.50247	0.131887	4.61143	64.6003	2.95848	0.103098	6.54513	34.5169	2.27402	0.128651	3.88452	34.8561	0.126253	3.69798	29.7354	0.139707	4.9653	71.3916	0.0876217	6.30194	34.8561	0.126253	3.69798	21	98	3.25	0	4.8	11	33.29	28.8	59.05		49.55	30.73	105.65		3.5	open	pair	ground
Icteria	virens	40		16.615	4.29108	0.166084	3.0355									16.615	4.29112	0.166084	3.03551	18.9124	0.132041	2.52684	33.8636	0.0802964	2.86988				18.9124	0.132041	2.52684		3.14	3.5	0	4.5	6	16.3	24.5			25.55	27.8			0.76	open	pair	vegetation
Icterus	parisorum	29.67	-103.35	25.4227	1.82671	0.111836	4.99646	23.6723	3.60395	0.0916584	5.11343					25.4227	1.82671	0.111836	4.99646	25.2162	0.113414	5.13911	24.7198	0.0864889	3.99421				25.2162	0.113414	5.13911	19.23	31.54	3.5	1	3.29	12	24.34	24.5			35.43	24.5			2.1	open	pair	vegetation
Irania	gutturalis	40.18	43.52	19.9012	1.97816	0.157529	3.96881	26.6613	4.02254	0.113455	4.95565					24.7023	0.989154	0.116976	3.6493	19.8919	0.157627	3.98357	27.7886	0.105597	3.80577				18.6313	0.166358	3.74857		4.33	4	1	2.6	14	19.5	27			23.68	27			0.7	open	pair	ground
Junco	hyemalis	41.87	-111.5	15.7171	2.09153	0.136026	3.8998									15.709	1.91363	0.133505	3.75526	15.77	0.135103	3.8376	25.2514	0.0852912	2.41329				15.4295	0.136666	3.75162		10.2	3.625	0	1.81	10	14.84	23.1			18.2	23.1			0	open	pair	ground
Junco	hyemalis	37.37	-80.53	16.8986	2.2378	0.138544	3.72835	21.3682	6.07269	0.112899	4.42567					19.1144	2.05392	0.126232	4.0885	17.0052	0.136475	3.56674	22.3428	0.101546	2.51949				19.4685	0.12391	4.12267		38.28	3.625	0	2.24	11	16.78	21.32			18.2	23.1			0	open	pair	ground
Lanius	collaris	-17.78	31.05	37.4925	2.08134	0.086708	6.26687	26.5533	3.57304	0.0698692	6.33898	72.5545	1.0857	0.0676584	8.40649	29.3941	3.72032	0.119267	5.92654	37.6487	0.0860033	6.1896	28.1656	0.0632247	5.02118	62.6145	0.0834762	9.19628	36.3308	0.0883009	5.96597	3	10.5	3.5	0	4	17	36.72	27.5	57.35	26	41.43	27.5	97	108.25	3.05	open	pair	ground
Lanius	collaris	-29.1	26.18	36.0255	3.12589	0.07615	8.21995	30.0492	1.74615	0.057818	4.68208									38.799	0.0658814	7.49954	29.5594	0.058974	5.03277				96.0145	0.0467869	15.0645		5	3.85	0	5.37	16	35	27.6			40.8	27.6			1.8	open	pair	ground
Lanius	collurio	46.75	23.66	22.62	7.91712	0.134667	7.18759	27.6485	2.18759	0.105208	6.2382					20.8405	18.3312	0.16317	7.41627	23.8899	0.110028	5.13388	27.8774	0.10374	6.08984				37.2203	0.0721316	7.97513		30	5.66	2	5.98	14	22.44	27		26.5	32	27		76	1.8	open	pair	ground
Lanius	collurio	42.78	23.21	26.5749	1.42117	0.0946196	5.15898	22.8822	10.4788	0.105262	6.88986	55.7184	3.38106	0.089439	9.10901	23.3867	1.86084	0.110256	5.08533	25.7326	0.0994682	5.7796	24.3633	0.0827568	3.94295	61.8811	0.0735788	8.53698	22.9512	0.113353	5.13245		8.18	5.08	1	2.8	15	25.95	23.8	52.46		28.67	23.8	93		0.73	open	pair	ground
Lanius	cristatus	43.22	141.33	27.3521	1.96606	0.107987	5.5708	24.1573	4.1523	0.0912226	5.98561					19.6394	15.724	0.212999	6.32712	27.2847	0.108463	5.59322	26.4209	0.0785008	4.83607				26.4156	0.112453	5.41633		75	5.3	1	3.3	12	25.72	25.4			31	25.4			2.1	open	pair	ground
Lanius	isabellinus	39.17	68.62	25.4071	1.58693	0.10144	5.65863					46.2	4.46888	0.11812	8.32615	20.8422	2.83827	0.137843	5.72391	24.6309	0.107413	5.99775				63.411	0.0771218	8.75216	22.6704	0.119075	5.53458	2		4.6	1	2.55	13	23.75		42		27.45		93.05		1.6	open	pair	ground
Lanius	isabellinus	44.38	85.69	25.3213	2.95165	0.114718	6.59543	27.9639	4.09952	0.0829801	5.54805	60.1692	3.9051	0.0864973	10.621	52.9045	1.12512	0.0549476	8.78511	26.0048	0.107129	5.93414	29.103	0.0794698	3.97081	77.0468	0.0613233	10.8745	29.6403	0.0930356	6.7247		16	5.05	1	3	15	25.17	27.83	56.23	27.37	27.13	27.83	92.7	77.2	1.1	open	pair	ground
Lanius	nubicus	42.03	24.27					20.9513	8.28213	0.165372	7.76652									20.1959	0.102625	5.30913	22.3835	0.11491	5.69	64.1707	0.0755966	8.23933	29.0118	0.0615167	8.29477		2.63	4.75	2	4.2	14	17.85	22.75	53.99		22.14	22.75	90.9		4.5	open	pair	ground
Lanius	schach	30.83	106.1	62.8312	0.914435	0.0632015	5.90997	24.2473	3.68757	0.105307	4.38232					33.406	4.46968	0.152131	5.68769	49.3345	0.0874398	6.60582	25.1633	0.0993243	3.31477				40.5302	0.109607	5.37033		9.9	4.62	0.5	4.8	12.5	45.18	24.52			47.5	24.52	97		3.5	open	pair	ground
Lanius	schach	32.8	118	46.0608	3.41497	0.275641	4.50407	26.8648	2.81712	0.155331	4.13872									46.4041	0.261212	4.03795				84.8556	0.117885	9.46492	35.22	0.248495	3.60043			4.62	2	4.66	13	43.89	27.69	72.33		47.5	27.69	97		3.5	open	pair	ground
Lanius	senator	42.32	24.24	28.8591	1.81725	0.130933	4.62728	23.2718	4.83736	0.120185	4.8072	105.137	0.618388	0.0501999	5.84097	20.66	36.0952	0.313836	5.64938	28.7695	0.132377	4.79325	24.5537	0.109734	3.3544	75.6478	0.0810018	7.3945	24.968	0.154717	4.14212		3.11	4.96	1	3.16	15	26.55	24.65	70		33.07	24.65	100.2		3.4	open	pair	ground
Lanius	sphenocercus	45	122.383	89.2098	1.56451	0.0901916	4.73997	31.1939	7.70544	0.0771413	6.89601	78.214	3.17856	0.0743305	9.66465	99.761	1.12286	0.0808392	4.48588	87.82	0.0913806	5.25544	32.8298	0.0727076	3.67134	87.2995	0.0617985	9.17757	77.0325	0.10902	4.4426			6.73	1	14.39	16	83.72	31.36	72.71	30.8	85.5	31.36	121.59	142.17	2.3	open	pair	ground
Lanius	sphenocercus	51.11	132.47					31.2931	4.93165	0.0804628	6.56767	101.053	1.36413	0.0528239	10.3873					78.7673	0.0520406	8.94589	32.1662	0.0752546	4.03729	95.0326	0.0568233	11.2808	37.9534	0.168301	3.26414		7	6.73	0	6.35	21	79.65	31.36	88.15		85.5	31.36	121.59		2.3	open	pair	ground
Lathrotriccus	euleri	-20.04	-43.99	11.0685	2.30998	0.108379	5.20765	14.7628	25.9204	0.0762856	8.80879	43.7046	3.3333	0.100407	8.36023					11.2163	0.105552	4.98035	20.833	0.0416545	6.10001	48.4206	0.0830365	7.86383	11.406	0.101536	5.1247		20	2.87	1	1.73	14	11.37	15.95	42.2		11.6	15.95	66.4		1.5	open	pair	air
Leiothrix	lutea	28.75	104.63	17.9413	1.09913	0.12317	2.41349	27.694	2.39869	0.135444	4.13341									17.0695	0.129	3.21494	28.0672	0.1322	3.87501				15.218	0.172434	2.6512			3.125	1	4.4	10	16.87	26.96			23	26.96	67.03	55.37	1.05	open	pair	vegetation
Leiothrix	lutea	31.35	110.65	19.0614	1.45811	0.12127	3.54291	29.1397	4.10544	0.0893872	5.04307	39.9115	7.82515	0.152771	7.10464	17.3917	2.00221	0.138373	3.68883	18.2118	0.129185	3.90179	33.874	0.0728477	4.38188	69.3851	0.0780153	8.18029	17.3946	0.138338	3.68777		9.1	3.41	1	3.5	9	17.34	26.6	38.4		23	26.6	63.76		1.05	open	pair	vegetation
Leptopogon	amaurocephalus	-20.02	-44	12.8071	3.99012	0.08812	8.08892	16.8871	1.81937	0.0511925	3.50541	48.0408	3.61319	0.0694727	12.4468					13.1075	0.0824817	6.41073	16.8063	0.0508446	3.83235	53.5043	0.0559783	11.5253					7.79	2.7	1	2.67	22	13.3	17	48.69	30.3	11.8	17	64.7	51.1	1.5	open	pair	vegetation
Lichmera	indistincta	-31.95	116.05	9.12225	3.18821	0.124003	5.03499					42.1289	3.99096	0.10565	8.29776					9.41717	0.114675	4.30641				49.6246	0.0789267	7.87119	9.81113	0.105865	4.56744		4.5	1.94	0	1.24	13	8.89		40.64		10.46		62.55		1.3	open	pair	vegetation
Locustella	fluviatilis	53.05	14.27	16.4246	2.2316	0.124702	4.6338	23.0619	4.40696	0.103526	4.25489	108.539	1.29578	0.0451483	11.4827	15.2689	2.62189	0.137161	4.55182	16.4746	0.124102	4.43988	23.4251	0.102896	2.696	88.6655	0.0581815	11.2906	17.2189	0.118251	4.65269		9.33	5	0.5	2.19	10	16.33	23.51	71.95		18.8	23.51	74.85		0.2	open	pair	vegetation
Locustella	pryeri	47.18	124.23	12.4317	1.44366	0.0974764	4.53304	23.3462	2.01238	0.0852955	4.11694	31.3697	8.00929	0.131126	8.0224	12.7405	1.31345	0.0940614	4.44833	11.8018	0.10503	4.9685	23.3651	0.0852146	4.10675	41.8556	0.078625	7.36187	11.3798	0.109546	4.76576		31.27	5.5	1	1.8	11	10.9	21.1	30.6	9.6	14.5	21.1	52	49	0.17	open	pair	vegetation
Lonchura	cucullata	-17.78	31.05	9.52202	1.45366	0.0769998	7.08683	12.2248	3.84108	0.0735192	7.0046	38.1197	3.62417	0.0836967	11.2131	6.78139	4.77649	0.134879	7.38542	9.05752	0.0832922	7.62809	12.988	0.066716	5.58998	45.301	0.0642195	10.9803	7.96769	0.0979405	6.76793	1	1	4.6	2	1.2	16	8.7	14.1	35	15	9.9	14.1	48.9	29.9	5.5	open	cooperation	vegetation
Lonchura	punctulata	23.1	108.8	13.8373	0.995867	0.0388616	10.5433	15.0552	7.97494	0.0879929	9.41818	142.646	4.49094	0.0860827	6.67649	12.043	1.02323	0.043764	9.36028	11.2719	0.0513366	11.6614	15.7646	0.0735474	6.21124	165.556	0.0662822	5.77341	9.29589	0.0606329	9.69675			4.5	2	1.08	21	9.69	15.2	40.4	13	12.8	15.2	54.29	41.88	8.5	open	cooperation	vegetation
Lullula	arborea	52.25	14.57	21.4573	1.21918	0.107918	3.22047	23.1076	1.53541	0.108073	2.26023	73.9798	2.10658	0.0802442	8.28474	22.8785	0.8618	0.098558	2.78311	20.6907	0.112518	4.06708	22.6876	0.10914	2.69871	75.3991	0.0781118	8.28015	19.5249	0.122211	3.74973	31.5	125.055	3.97	0	2.2	13	20.3	22	61.5		28.1	22	95.5		0	open	pair	ground
Luscinia	cyane	41.8	127.98					26.5305	2.20625	0.0949388	4.06827	48.1048	3.82312	0.0999838	7.93279					17.5797	0.109643	6.4252	26.7228	0.0939735	3.88852	53.5938	0.0813022	7.13617	10.3049	0.16295	3.09081			5	1	2.1	13	15.8	25.7	46		15.54	25.95	76.15	46.65	0	open	pair	ground
Luscinia	obscura	33.52	107.98	13.522	2.58163	0.144712	5.78214	23.2059	5.92525	0.120809	5.57115	49.8627	3.56509	0.103353	6.2032					13.974	0.134368	5.51315	25.6188	0.0964486	4.1207	55.6223	0.0860056	5.62975						5	1	1.29	11	13.3	23.5	47.62	17.3	14.8	27.75	68.3	49	0	open	pair	vegetation
Malurus	cyaneus	-30.5	151.67	8.78962	2.44342	0.125136	4.03508	22.3698	3.94752	0.10423	4.4849					6.17377	5.97703	0.20571	3.49557	8.90653	0.122261	3.72466	23.2114	0.0990249	3.2964				7.17493	0.148588	2.79732		3.5	3.5	0	1.44	12	8.5	22.62			9.3	23.3			0.69	cavity	cooperation	ground
Manorina	melanophrys	-37.65	145.53	25.4081	1.63106	0.0959416	4.51969	24.5394	2.03064	0.0789996	3.73014	69.8389	2.12436	0.0796777	7.25189	23.5492	1.95014	0.106002	4.49182	24.5277	0.101504	4.78271	24.5934	0.0787781	3.70431	71.6889	0.0770716	7.27545	23.4069	0.106991	4.5115	7.83	15.66	2	0	3.1	11	22.72	22.21	54.6		30.45	22.55	96.55		2.07	open	cooperation	vegetation
Manorina	melanophrys	-37.72	145.05	22.7615	1.66006	0.11914	4.44122	23.0889	2.67994	0.106367	4.2597	18.1158	5.24206	0.0942798	5.11107	22.7615	1.66006	0.11914	4.44121	22.2955	0.123401	4.69207	23.7534	0.101917	3.81644	19.9716	0.0801717	3.59619	22.2955	0.123401	4.69207	2	4.02	1.94	1	2.72	11	20.76	22.9	36		30.45	22.9	96.55		2.49	open	cooperation	vegetation
Melampitta	lugubris	-5.95	143.17	39.1133	1.67195	0.0516059	8.42287					80.3608	2.29606	0.0362617	20.8681	30.5899	3.6414	0.0752248	8.6278	38.7686	0.0521765	9.13166				84.7273	0.033689	20.8863	34.4091	0.0606944	7.81488		4	1	1	5.98	32	38.25	42.74	67.74	13.37	43.6	42.74	87.5	60.5	1.96	open	pair	ground
Melanocorypha	maxima	37.6167	101.275	88.2743	1.7506	0.101421	5.94545	32.6118	2.41523	0.0820229	5.19081	61.431	4.85967	0.108911	9.34245	96.9593	1.32411	0.0883788	5.82055	86.6341	0.104865	6.13627	33.3811	0.0793641	4.85374	81.1876	0.0715568	9.37845	77.8744	0.114157	5.59126	17	36	2.5	1	8.35	13	45.28	31.65	58.59		84.95	31.65	144.56		0	open	pair	ground
Melanocorypha	mongolica	42.03	114.78	30.1034	1.31458	0.128929	3.39777	22.8662	5.37865	0.131134	4.8793					30.1034	1.31458	0.128929	3.39777	28.0099	0.142834	3.79948	27.8189	0.0954558	4.25218	281.164	0.0685446	14.1219	28.0099	0.142834	3.79948			3.8	1	4.16	8	25.82	24.15	43.48		46	24.15			0	open	pair	ground
Melospiza	lincolnii	40.5	-105.25	15.9996	2.79458	0.16334	4.00224	23.6822	6.38887	0.114041	4.35454	16.7326	15.7118	0.145267	4.52298					17.2315	0.143518	3.82049	39.0904	0.0663776	5.46554	20.9888	0.0906861	2.79468	22.5386	0.123114	4.85665		18.33	4.36	0	1.86	7	14.7	20.8	16.7		18.2	20.8	62.7		0	open	pair	ground
Melospiza	melodia	38.06	-122.76	19.3523	1.40954	0.116066	4.36229	28.2468	1.8984	0.0811267	4.31553	33.3715	2.94639	0.135704	5.81297	14.2844	2.4212	0.164818	4.01709	16.953	0.137773	4.41149	27.6868	0.0830105	4.31742	43.1168	0.10494	6.37167	15.2622	0.150591	4.0024		26.33	3	1	2.28	7	19.66	19.6	24.35	2.91	18.41	21.36	58.07	67.16	10.29	open	pair	ground
Melospiza	melodia	34.03	-120.37	17.864	1.83594	0.136319	3.26049	25.205	4.1139	0.0965359	3.22122					184.306	0.743518	0.0267567	15.2365	17.7555	0.137869	3.37847	26.1509	0.0949826	1.87896				20.3174	0.127209	3.91205		33	3.4	0	2.4	11	17.81	25		31.35	18.41	25		68.28	10.29	open	pair	ground
Miliaria	calandra	57.62	-7.5	28.0077	2.07227	0.129029	3.52087	25.8198	2.12077	0.098948	2.69071					28.0076	2.07227	0.129029	3.52087	28.1021	0.128251	3.47337	25.961	0.0984056	2.594				28.1021	0.128251	3.47337		80	4.12	0	4.2	10	27.1	24.7			49.48	25			1.5	open	pair	ground
Mimus	polyglottos	34.42	-89.47																	37.3629	0.117058	4.29918	33.1689	0.0915624	3.22837				37.3629	0.117058	4.29918		8	3.7	1	6.74	7	29.08	26.4			48.68	31.7			3	open	pair	ground
Mirafra	sabota	-23.9	29.4	20.851	2.13707	0.124701	4.7982	22.5249	4.75605	0.104805	4.8531	65.0969	2.44615	0.0974684	7.34145	19.2841	2.76508	0.141926	4.83973	21.0233	0.122628	4.71546	24.4118	0.0894085	3.50084	70.4811	0.0874032	7.37974	22.1763	0.11844	4.95199	8	20	2.5	0	2.3	11	20	22.3	55.3		24.5	22.3	80.6		0	open	pair	ground
Mohoua	novaeseelandiae	-42.38	173.62	12.1676	2.91444	0.0976324	6.54974	26.7662	4.12563	0.0596039	7.21335									12.328	0.0938443	5.69788	27.9879	0.0555335	4.97836				14.5935	0.0786266	6.87517		26.27	3.28	0	1.5	20	11.7	26.4			12.2	26.7			4.7	open	cooperation	vegetation
Monticola	solitarius	38.63	102.03					26.235	4.02534	0.062421	4.41694	152.741	0.106156	0.0759906	2.3096					25.8817	0.0619476	-0.58023	27.4257	0.0619703	2.56753	110.297	0.0913395	6.57411	25.8816	0.0619481	-0.580225			5	1	17	14	25.3	25.8	107		50.77	29.93	122.98	82.53	3.55	cavity	pair	ground
Motacilla	aguimp	15.82	35.02	25.5749	1.31997	0.122338	4.67081	26.5115	4.20344	0.0822551	6.40997	58.9971	11.5279	0.157201	12.1342					24.9755	0.125078	5.32654	28.0441	0.0748489	4.83617	106.785	0.064542	13.6461	20.3088	0.169256	4.4514		2	3.9	1	2.17	15	24.78	26.3	60.7		27	26.3	93.85	32.2	2.43	open	pair	ground
Motacilla	alba	36.35	140.47	23.4614	2.94097	0.160528	6.33882	23.7667	2.52183	0.13778	6.15251	64.7804	3.40531	0.1248	7.39069					23.8662	0.148381	5.82373	24.1181	0.132978	5.82257	68.5889	0.108821	6.69608						5	1	2.09	14	23.52	24.4	62.81		26.1	24.4	93.6		2.3	open	pair	ground
Motacilla	alba	29.65	91.17																	23.1909	0.0791478	5.24392										1	4	5	0	3.1	15	21.8		63.7	50.7	26.1		93.6	85.91	2.3	open	pair	ground
Motacilla	alba	36.3	117.2	21.3528	0.894493	0.0739323	4.27261									21.9822	0.788408	0.0712599	4.08006	19.3766	0.0831048	5.91066	21.879	0.0631269	4.08942	73.3969	0.0756338	9.20501	18.8052	0.0869086	5.68405			5	0.5	2.3	15.5	18.5	22	60.4	43.5	26.1	24.41	93.6	85.91	2.3	open	pair	ground
Motacilla	alba	41.3	124.1	19.2218	2.43659	0.15172	4.77847	26.552	3.49181	0.0909066	4.70408					19.4269	2.25865	0.148082	4.71071	19.3891	0.148575	4.5029	27.5741	0.0872115	3.63061	77.1561	0.0628369	11.3993	19.7989	0.142955	4.60044			5	1	2.4	13	19.03	26.44	67.02	38.27	26.1	26.44	93.6	85.91	2.3	open	pair	ground
Motacilla	alba	52.5	99.75	24.6467	1.13294	0.0920773	5.10949	21.5429	3.46162	0.0903071	6.41886					19.2845	1.31787	0.118739	4.32497	22.3871	0.107498	5.9066	23.9065	0.075202	5.79987				17.4368	0.139458	4.6292		20	5.5	0.5	1.5	12	20.3	20.7		26.7	26.1	26.44		85.91	2.3	open	pair	ground
Motacilla	cinerea	51.94	-7.82																	21.4902	0.116283	5.01063	22.222	0.158556	3.79352								29	4.79	4	7.94	9	18.69	21.87			17.84	21.87			0	open	pair	ground
Motacilla	cinerea	42.07	127.67	14.0939	4.6755	0.14188	6.04427	20.8049	2.76045	0.128182	3.38242	56.3185	2.86369	0.101943	7.69216	8.20432	19.2769	0.243609	4.61668	14.7642	0.120941	4.83506	21.0624	0.127089	2.89168	60.6737	0.0892379	7.35065	10.5123	0.136975	3.50829		10	5.15	1	2.2	13	14.5	22	53	35	16.3	22	86.2	96.85	1.5	open	pair	ground
Motacilla	citreola	54.65	18.48	16.4076	1.71595	0.140455	4.41615	24.7435	3.0375	0.0952995	5.28207	49.9165	4.92534	0.135677	8.12883	14.2942	4.29137	0.19795	5.03723	16.1954	0.144416	4.60833	25.9043	0.0886428	4.59792	59.929	0.0946207	7.5702	15.3081	0.162843	4.3543		97.5	5	1	2.59	12	17.22	23.52	49.21		20.85	25.45	85.1		0	open	pair	ground
Motacilla	flava	52.7	13.83	15.9877	3.0654	0.215978	4.79502					50.6836	2.81426	0.123309	6.62755					16.1579	0.200282	4.35418	23.5248	0.124562	3.15598	52.8119	0.112213	6.19707				25	123	4.92	1	1.87	15	16.72	23.51	50.37	23.2	17.45	23.75	80.15	68.3	0	open	pair	ground
Motacilla	flava	42.5	59.6167																				21.9274	0.109962	4.21384	55.8381	0.111714	7.87903				2	8	5.5	1	1.5	11	14.5	20	45	23	17.45	24.1	78.36	68.65	0	open	pair	ground
Myioborus	miniatus	10.35	-67.68	9.07035	3.84874	0.161074	4.96763					44.3494	2.91628	0.111624	7.17682	7.56742	5.42411	0.196269	4.56416	9.3778	0.146585	4.13137				49.5762	0.0940495	7.05366	10.8261	0.122683	4.78787	1	3	2.42	1	1.53	11	8.91		40.2	12.83	10.5		62	62.38	0.41	cavity	pair	vegetation
Myioborus	miniatus	9.7	-69.7	11.1038	2.69269	0.13945	4.90907	17.9861	6.50198	0.11279	5.33116									11.4293	0.129992	4.53565	22.2748	0.078064	4.37627				12.7469	0.115412	5.09654		7	2.1	0	1.2	11	10.93	17.4			10.5	17.4			0.41	cavity	pair	vegetation
Myiozetetes	cayanensis	-12.98	-69.6	25.9328	1.87998	0.0804698	7.22576	22.5031	6.56149	0.062196	8.9066					17.4653	3.3632	0.123004	6.03609	25.829	0.0809221	7.37312	23.8744	0.0575177	5.49233				20.0344	0.100876	5.80972	1	1	2.5	2	3.5	20	25	22.5		38.6	26				1.2	open	cooperation	air
Myophonus	caeruleus	42.3333	70.6667	147.722	1.25726	0.0836269	5.21412					80.5505	8.15035	0.113797	10.2624					141.289	0.0898592	6.18238				89.2248	0.0793087	7.92469	132.177	0.0961919	5.74365		4	4.17	1	14.03	16	136.2		76.25	41	174.4		170	129	10	open	pair	ground
Myrmecocichla	formicivora	-28.77	26.08	42.637	2.67887	0.113782	5.80189	32.5788	4.67712	0.0908928	6.49801	79.2546	2.02108	0.0775346	8.65981	30.2426	2.90092	0.152209	4.18619	43.1202	0.110307	5.23636	33.7698	0.0822185	4.57991	79.4133	0.0772494	8.64461	33.6578	0.128829	4.08655			4.11	0	4.35	17	39.69	33.12	74.72	35.6	46.14	33.12	94.26	54.7	0.92	cavity	cooperation	ground
Myrmotherula	schisticolor	9.7	-69.7	9.0459	4.00391	0.15475	4.01555	17.3545	4.00488	0.0851489	3.67009	44.5571	2.05297	0.0796416	5.81886					9.28738	0.143783	3.05852	18.3588	0.0800324	2.34475	44.8653	0.0788565	5.7964	9.51139	0.13324	3.18721		10	2	0	1.74	11	8.51	17.05	36.6	21.58	12	15.98	57	34.25	1.5	open	pair	vegetation
Nectarinia	talatala	-29.63	30.46	9.24132	1.5025	0.0731044	4.33291													8.857	0.0774967	4.87143	15.9655	0.10483	3.32438	107.638	0.0463586	16.0513	7.57406	0.0953858	3.70543		52	1.98	0	1.43	13	8.01	15.96	37.71	21.1	7.41	15.96	51.53	52.6	0.87	open	pair	vegetation
Nectarinia	violacea	-33.92	18.42	8.94641	1.51075	0.0865444	4.44674	20.802	2.96732	0.0720102	6.49529					7.09271	3.52249	0.120439	4.90615	8.82568	0.0878371	5.09615	17.0864	0.0687213	4.01391				8.29249	0.095547	4.69958	3	6	2	0	1.2	21	8.8	17			9.3	17			0.69	open	pair	vegetation
Nesospiza	acunhae	-37.3	-12.67	26.544	2.97225	0.0749898	8.16644	26.0327	1.33529	0.111469	4.45794	47.7577	7.93373	0.0696303	13.2661	23.7174	3.31841	0.0817154	7.56417	28.2735	0.0670667	7.47819	25.8769	0.0990114	5.04277	94.5456	0.0356295	16.9598	28.8899	0.0640514	7.73728	12	22	1.83	1	4.6	16	24.46	26.04	43.67		28.6	26.04	81.9		0.35	open	pair	ground
Nucifraga	caryocatactes	46.5	23	147.657	1.2474	0.0702006	6.73996													143.928	0.0737239	8.11504	37.6647	0.0867414	4.61496							5	12	3.46	1	12.6	25	144.5	38.07		73	175	38.07		129	7.27	open	pair	vegetation
Oenanthe	hispanica			15.2742	2.76205	0.154019	4.19097	22.8369	4.66004	0.112862	5.33551									15.604	0.145881	3.78478	25.368	0.0919296	4.2647							2.5	9.67	5.29	1	2.78	10	15.31	22.95			16.75	22.95			0	open	pair	ground
Oenanthe	isabellina	51.83	107.6	29.4406	1.35202	0.0944563	4.69541	34.4725	2.33468	0.0631489	5.65583	58.599	8.15649	0.107221	12.5468	19.8232	3.28993	0.159038	4.3852	28.5784	0.0987676	5.46387	35.0962	0.0616279	5.28166	93.1005	0.0551135	13.3053	22.8352	0.127209	4.26224		18.05	5.3	0	2.6	16	27.4	32	58		30.41	32	97.92	55.7	0.1	cavity	pair	ground
Oenanthe	oenanthe	42	80	23.6286	2.84989	0.141859	5.95878	28.0813	3.4213	0.0855876	6.17434	77.591	1.81554	0.0780391	7.3729	16.1242	4.75595	0.196597	5.05478	24.0004	0.134637	5.42421	29.2666	0.0799655	5.06277	75.4139	0.081344	7.43753	28.8994	0.113794	6.28922			5.47	1	2.73	15	24.54	26.97	88.03	22.6	23.29	27.88	96.4	53	0.5	cavity	pair	ground
Oenanthe	oenanthe	51.83	107.6	24.3396	4.4849	0.139662	6.60775	28.0346	25.6127	0.147024	7.44576	60.9437	3.29226	0.115619	8.27314	24.6662	1.47581	0.0971292	4.85009	26.3269	0.111412	5.59062	30.7113	0.0915903	4.2653	68.8331	0.0925776	7.99609	20.9538	0.117674	4.66442		16.79	5.47	0	2	12	24.3	28.2	59.5		23.29	28.2	96.4		0.5	cavity	pair	ground
Oenanthe	pleschanka	51.83	107.6	22.8622	7.68637	0.128944	8.60336	25.828	2.68343	0.085535	5.27533									30.1644	0.0763733	7.92412	27.0919	0.079134	4.84992	176.744	0.051618	16.6923	33.4523	0.0686152	8.85316		16.39	5.28	0	2.65	12	22.6	24.4	49.1		18.9	24.4	92.07	57.63	0.1	cavity	pair	ground
Oenanthe	xanthoprymna	37.5	72.82					26.3925	3.44965	0.09931	4.26776									32.7323	0.0906451	5.64969	28.5151	0.0886186	3.54948								10	5	1	4.5	9	25.8	24.8			21.5	24.8			0.1	cavity	pair	ground
Oreoscoptes	montanus	38.63	-107	33.3264	2.58706	0.150475	4.63322	43.7342	0.624954	0.061254	0.83615	53.679	6.94979	0.101399	8.9537	23.6654	3.21899	0.182651	3.73367	34.0463	0.142108	4.31607	37.0281	0.0689636	3.24825	117.301	0.049755	12.6169	30.2988	0.137494	4.04109		5.47	3.65	0	3.2	11	33	33	48.8	17	37.5	33	93.7	87.6	0.13	open	pair	ground
Oreoscoptes	montanus	44		40.0705	2.30975	0.122771	4.3732	36.9146	3.16743	0.0921078	4.26837					32.2214	3.92971	0.162086	4.14496	40.8626	0.118306	4.20126	39.5294	0.0829938	3.62548				41.7176	0.115525	4.30903		51.71	3.65	0	5.3	10	38.4	35			43.78	35			0.13	open	pair	ground
Oreoscopus	gutturalis	-19	146.17	19.1728	2.1589	0.0840404	6.9101													19.2511	0.0833359	6.71823				88.618	0.0293552	17.2854	16.2282	0.10244	5.53429		1.88	2	0	2.8	20	19.2		50		20		66.1		0.8	cavity	pair	ground
Oriolus	sagittatus	-32.2	152.53									91.6724	4.10491	0.0932575	9.7274	64.6475	2.52742	0.116053	5.0119	70.1859	0.101625	5.02598				108.296	0.0696091	9.19845	66.4969	0.109696	4.68207	3		2.3	0	7.4	14	66.91		79.52	22.26	95		149.37	103.17	5.75	open	female	vegetation
Paradigalla	brevicauda	-5.95	143.17	130.389	1.42982	0.0543881	8.60958	45.6473	2.7868	0.0468514	8.47771	138.664	1.50823	0.0369608	14.5913	118.851	1.91582	0.062336	8.85988	125.67	0.0581076	9.62639	46.9175	0.0450501	7.25078	124.7	0.0427864	14.7059	117.995	0.0631355	8.94971	1	1	1	1	13.5	24	122.3	44.2	105	15.7	167	44.2	154	60.5	7.53	open	female	vegetation
Paradoxornis	webbianus	37.5	127.02									31.2169	9.002	0.11479	6.67704					9.31918	0.119074	3.28716	25.2329	0.0853231	3.39958	53.9507	0.0586044	7.82277	6.08052	0.239222	1.57527		25	5.31	0	1.1	9	8.8	21	30.22		10.85	21	51.01		1.66	open	pair	ground
Paradoxornis	webbianus	29.5667	116	8.51973	2.15249	0.162603	5.68661					45.5831	1.78517	0.274123	8.00509					8.56504	0.160378	5.60089	29.9949	0.0614771	10.0258	45.2735	0.27815	8.08375						5	2	1	12	8.5		45	45	9.75		50.37	70.13	1.66	open	pair	ground
Paradoxornis	webbianus	30.83	106.1	8.73478	2.20001	0.12833	4.38937	21.6229	3.79556	0.103759	4.79031	39.3242	2.91089	0.110687	6.75179	7.03469	5.15841	0.183525	4.54417	8.8092	0.12625	4.25865	22.882	0.0945723	3.76055	43.1694	0.0947447	6.52136	9.21861	0.122073	4.45836			4.5	1	1.53	11	8.62		36.29	10	9.75		50.37	70.13	1.66	open	pair	ground
Paradoxornis	zappeyi	29.5	102.92	8.39851	1.90921	0.126865	3.70237	20.73	2.63124	0.0842444	4.19743	35.5057	2.18892	0.127339	7.33499	7.58317	2.75874	0.14915	3.82852	8.37225	0.127598	3.7727	21.3668	0.080758	3.69527	36.22	0.122694	7.26946	8.14314	0.132443	3.63761	2	3	3.88	0	1	12	8.2	21.5	33.4	8.5	10	21.5	54.3	76.5	0.5	open	pair	vegetation
Parus	ater	55.78	37.23	10.4919	1.98478	0.0994667	7.69571	16.6372	5.47033	0.0897118	7.65429					6.90241	4.78036	0.171599	6.90257	10.4876	0.0995609	7.71163	17.2094	0.0809842	5.3327				9.60752	0.108282	7.20164		10	8.91	1	0.8	20	10.2	16.98		32.43	9.54	16.98		45.3	2.3	cavity	pair	vegetation
Parus	caeruleus	59.85	17.63	11.9867	1.69712	0.0942477	5.66014	11.3997	1.25835	0.144281	5.42087	56.2757	1.27461	0.0668256	10.441					11.7876	0.0966824	5.94965	11.2168	0.143033	6.0858	47.0285	0.0847685	10.5109					22	8.97	2	2.05	15	11.29	11.23	38.7		11.25	17.2	66.25		3.6	cavity	pair	vegetation
Parus	caeruleus	55.78	37.23	10.5356	2.34135	0.101183	6.64914	17.513	3.86358	0.0816921	5.78305					7.62962	3.3534	0.138408	5.54558	10.5994	0.0998473	6.313	17.8184	0.082273	4.15118				9.13488	0.107926	5.56584		9.67	8.97	1	1.21	20	10.45	17.4		28.13	11.25	17.4		50.55	3.6	cavity	pair	vegetation
Parus	cinctus	61.9917	129.583	14.0161	1.99074	0.109561	5.09825	19.0039	3.70253	0.0957096	3.7759					15.1038	1.37123	0.0949591	4.70315	14.0136	0.109603	5.10738	19.2369	0.0979201	2.45831				12.516	0.119073	4.55706		30	7	0	1.2	18	13.6	19.1	55	41.7	14	19	66.8	70.6	2.65	cavity	pair	vegetation
Parus	cristatus	55.78	37.23	12.9071	1.62965	0.111271	5.80692	20.0495	3.99198	0.0901604	5.83514									12.8162	0.112529	6.21028	20.8491	0.0852854	4.39913				10.0921	0.142136	5.09144	3	17	5.87	1	1	20	12.51	19.5		28.36	11.29	19.5		53.15	1.8	cavity	pair	vegetation
Parus	cyanus	51.83	107.6	12.508	1.8118	0.105457	3.62377					64.2732	1.94025	0.053253	9.54367					12.4706	0.105336	3.82564				63.6504	0.0539835	9.56439					11.39	10	0.5	2.2	16.5	12.2		51.9	31.7	12.67		66	62.04	2.13	cavity	pair	vegetation
Parus	major	39.7	-0.25	16.59	1.82785	0.106071	4.82819					57.8731	2.36481	0.0795267	8.93404	15.4077	1.82155	0.113307	4.44211	16.5086	0.107011	5.00062				60.0623	0.0745012	8.74173	14.8154	0.119163	4.42986	51	404	8.3	0	1.64	16	15.91		53.49	28.5	17.25		77.05	60.55	3.3	cavity	pair	vegetation
Parus	major	43.95	81.33	14.6064	1.28149	0.104124	3.49157					111.871	2.49385	0.0707901	9.61621					14.2993	0.10651	4.37443	20.1271	0.106807	2.28927	130.269	0.0606586	10.2083	13.177	0.119264	3.90076		72.22	8.3	0	1.35	16	13.94	20.44	52.04	32.59	16.68	21.34	66.48	60.51	3.3	cavity	pair	vegetation
Parus	major	67.02	32.55					18.3459	9.1196	0.0900582	6.31188	84.7558	0.912095	0.0378704	10.8677					14.6555	0.125954	4.50363	18.4956	0.133896	3.99849	60.1881	0.0557302	10.9876				1		8.3	5	8.1	16	15.3	18.4	45.5	19.8	16.68	21.34	66.48	60.55	3.3	cavity	pair	vegetation
Parus	montanus	65.69	25.32	10.6395	2.01724	0.10042	5.58861					52.5	2.25043	0.0764985	9.35633	11.513	1.73916	0.0914039	5.70333	10.646	0.100289	5.57223				54.0847	0.072867	9.2441	10.6722	0.099806	5.59034	5	36	7.83	0	1.08	16	10.48		47.81	25.6	11.38		66.52	55.45	3	cavity	pair	vegetation
Parus	montanus	58.93	17.13	11.4912	2.516	0.118554	6.55341	18.6843	14.8087	0.0596986	7.78004	58.6367	2.25666	0.0747126	11.175					11.6256	0.116323	6.1459	18.9789	0.103392	3.88446	60.6551	0.071236	11.0867					100.23	7.71	2	2	16	11.27	18.66	48.74		11.3	18.66	64.7		3	cavity	pair	vegetation
Parus	palustris	55.7	13.18	11.3949	3.07372	0.0918065	6.17246													11.5608	0.0970971	5.3761				54.5915	0.0704992	10.2795					108	7.94	5	5.48	15	11.2		43.28		10.7		64.48		5	cavity	pair	vegetation
Parus	varius	34.85	138.93	16.7117	0.453936	0.154555	2.03605					60.1214	1.48314	0.07269	7.60383					16.11	0.1313	3.90959				57.0729	0.078744	8.12133	14.0223	0.162994	3.4026		87	6.3	2	4.11	16	17.1		52.63		17.05		69		5	cavity	pair	vegetation
Parus	varius	34.08	139.52									78.0854	0.664114	0.0521534	5.75722					24.2069	0.131285	3.15561				61.9639	0.0685344	7.87686					42	3.9	2	7.51	16	24.89		56.68		18.2		69		5	cavity	pair	vegetation
Passer	domesticus	40.62	-4	22.0075	2.40594	0.143913	4.65445	20.1263	4.001	0.0979882	4.84708									22.1407	0.142335	4.37054	20.725	0.0959325	3.49061				21.6275	0.140638	4.29357		154.36	4.89	1	8.59	14	22.85	19.43			25.67	19.75			3	cavity	pair	ground
Passer	domesticus	50.2	17.6833	25.8538	3.93841	0.152518	5.68685					53.4152	3.72506	0.0706323	4.44401	35.1561	1.73478	0.0999526	5.82207	26.1574	0.141475	4.62127				54.6127	0.0708198	2.74574	31.7193	0.111129	5.59687		349	4.15	0	2.55	18	25.99		53.3		30.1		78.3		3	cavity	pair	ground
Passer	domesticus	52.5	99.75	36.8042	1.56593	0.0843524	8.57899					63.4176	6.98794	0.134534	10.2078	37.2539	1.72164	0.0874362	8.83403	34.3335	0.0943244	8.75939				88.9648	0.0753665	11.1539	32.4273	0.0994744	8.41029		45	6.9	0.5	1.2	14.5	31.2		63		29.42		78.3		3	cavity	pair	ground
Passer	domesticus	39.65	0.28333	24.8205	0.548422	0.0977794	1.71416					96.6891	0.891353	0.0465513	8.15027	19.8607	1.40109	0.131846	2.59619	22.3391	0.102563	3.90868				65.173	0.0750778	7.92972	19.2184	0.138914	3.05444		15	4.98	0	2.82	13	21.1		53.88		29.42		78.3		3	cavity	pair	ground
Passer	montanus	40.5	-3	16.1205	0.842506	0.111813	3.33255	16.4778	2.08595	0.113298	3.81037	57.2873	1.87632	0.0944761	7.85989	14.5078	1.44146	0.130154	3.88711	15.3249	0.114416	4.79434	16.5015	0.113602	3.73862	56.5345	0.0966077	7.9293	14.2805	0.131835	4.39909		18	4.73	1	1.8	15	16.3	16.7	51.82		22.22	17.95	69.73		3.5	cavity	pair	ground
Passer	montanus	40.62	-4	19.5945	1.91506	0.130261	4.80021	18.0627	4.02396	0.107042	4.50662					43.8537	0.361658	0.0503784	4.47135	19.5427	0.130898	4.86683	18.5803	0.10507	3.24638				17.2737	0.144958	4.34975		106.92	4.69	1	1.73	13	18.03	17.16			20.62	17.95			3.5	cavity	pair	ground
Passer	montanus	39.72	116.33	18.0975	3.47756	0.177965	4.43991					55.378	2.27558	0.0775153	8.24926	17.4191	2.32007	0.167578	3.78772	18.2785	0.171969	3.70477	16.5696	0.15309	1.8526	56.7162	0.0741175	8.05666	18.529	0.154672	3.81157		21.5	4.73	0.5	2.09	13.5	16.69	16.4	50.1	29.85	20.4	17.95	69.73	51.75	3.5	cavity	pair	ground
Passer	montanus	52.5	99.75	25.551	5.11021	0.106608	9.50653													33.1029	0.0698431	9.29326							24.1069	0.0738951	7.5034		58	5.7	0.5	1.9	13.5	24.9		45		22.22		69.73		3.5	cavity	pair	ground
Passer	rutilans	42.8	143.1	18.4208	6.27768	0.121237	3.09303					57.8685	8.85029	0.0922038	2.44048	40.5223	0.55999	0.0461709	6.35775	18.6738	0.116771	5.47061				59.4696	0.0869658	8.53277	15.9327	0.123894	4.77893	28	116	5	1	1.91	17	17.8		53.4		18.5		72.7		4	cavity	pair	ground
Passerculus	sandwichensis	47.5	-54.2	18.0914	4.58276	0.163256	4.6783	24.5853	2.23512	0.0701972	2.47697	38.0105	11.1774	0.18578	6.39291	27.6648	1.33414	0.0895793	4.66284	19.4543	0.13454	3.7614	24.472	0.0890375	2.7672	51.4644	0.0975497	5.75659	19.9747	0.123087	3.96068		11.46	4	0	2.5	9	17.7	21.9	39	10.3	19.86	21.9	68.74	53.37	0.05	open	pair	ground
Passerella	iliaca	48.6	-56.32	24.7789	2.84395	0.173823	4.90966	25.3628	6.04313	0.113256	5.10313	48.5452	3.49961	0.120426	7.10244	24.7789	2.84395	0.173823	4.90966	25.522	0.161197	4.53677	28.1078	0.093778	3.57731	59.739	0.09059	7.21748	25.522	0.161197	4.53677		6.3	4.67	1	3.14	10	23.98	25.3	43.41		39.5	25.3	86.3		0.98	open	pair	vegetation
Petrochelidon	pyrrhonota	42.65	-73.75	24	4.418	0.150649	6.49561	10.757	2.11029	0.116525	1.97158					40.6998	1.0254	0.0645452	6.71853	24.1127	0.143223	5.16727	10.7649	0.117275	1.87588				20.7317	0.120649	4.8238		83	3.5	0	1.9	26	21	11			23.24	12.23			6.25	cavity	pair	air
Petroica	goodenovii	-31.95	116.05	9.68433	0.576383	0.152336	1.5605					35.5234	11.315	0.160729	8.3922					9.30886	0.138128	3.21326				48.0722	0.0842073	7.62996					2	2.17	1	1.83	13	9.18		35.4		8.3		60.2		3.3	open	pair	ground
Pheucticus	melanocephalus	37.6	-122.2	51.0708	0.546922	0.0563804	4.20075					51.6388	7.27174	0.128282	8.36823	46.1217	0.648219	0.0633219	4.18608	35.4852	0.0894031	5.79023	24.8551	0.0697536	2.23439	80.5846	0.0691971	8.96518	33.3524	0.0962446	5.37335		3	3.4	0	3.1	12	33	23	43.5		46.2	23	104.47		3	open	pair	vegetation
Phoenicurus	auroreus	42.07	127.67	15.4848	2.33311	0.123691	4.29756	22.0084	11.1374	0.0858773	6.79418	51.7023	3.05636	0.104965	9.17637					15.5795	0.122983	4.03992	23.8067	0.07303	3.3143	57.6582	0.0869446	8.93359	14.4361	0.125759	3.74555	2.93	14.85	4.5	1	2.7	14	14.5	22	49	22	15.5	22	73.06	62.5	1.5	cavity	pair	air
Phoenicurus	auroreus	41.48	123.68	17.2671	2.37665	0.123645	4.41302	21.1927	5.95704	0.119413	5.67072					18.4338	1.01104	0.102356	3.15784	17.4169	0.122225	4.133	22.495	0.10297	3.94474	90.1781	0.0637171	12.7994	13.6436	0.144041	3.1578			4.5	1	3.1	13	16.35	22	46.55	30.6	15.5	22	73.06	62.5	1.5	cavity	pair	air
Phoenicurus	auroreus	52.5	99.75	18.1244	9.93853	0.156518	3.95195	27.3495	0.528657	0.189257	-0.0246886									18.4483	0.158524	1.93699	27.0041	0.132101	1.2717								13	4.5	1	6.62	12	18.2	27.1		12.9	15.5	22	73.06	62.5	1.5	cavity	pair	air
Phoenicurus	frontalis	39.2	98.55	19.727	2.17037	0.117893	6.17936	22.3191	7.80632	0.126171	7.01196	53.0352	2.32863	0.106482	7.42311					19.8802	0.11586	6.05804	23.643	0.102281	4.83593	54.2691	0.102211	7.23052	17.5472	0.110858	5.7721			4.5	1	2.17	14	19.29	22.19	52.83	25.67	15.5	23.75	85.5	52.75	7.5	cavity	pair	air
Phoenicurus	hodgsoni	43.97	115.45	16.5656	1.563	0.103711	3.92933	19.0138	12.539	0.0976909	5.26057	50.1902	2.60944	0.0935128	8.94259					16.2567	0.106293	4.36118	19.7991	0.0935769	1.85587	55.0893	0.0814952	8.93						4.5	1	3	13	16	23.5	43.6	19	16.5	23.5	83.75	66	0	cavity	pair	air
Phoenicurus	ochruros	33.15	96.16	19.5324	2.12457	0.110936	6.31586	26.2465	2.96124	0.0849524	5.72808	69.7066	2.53019	0.072698	11.6734	9.11208	12.3269	0.261013	4.87082	19.5801	0.110276	6.19872	26.6392	0.0840453	4.79585	73.7926	0.065879	11.4247	13.9551	0.130294	4.7925			4.8	1	1.79	19	18.76	26.25	63.88	37.6	15.72	26.75	81.5	60.1	2.5	cavity	pair	ground
Phoenicurus	phoenicurus	69.05	20.83	15.9493	2.20087	0.128798	4.17171					62.1219	2.51821	0.0863742	8.36014	14.3156	2.59626	0.145887	3.94172	16.0327	0.127391	4.02063				67.2556	0.076929	8.33035	16.8694	0.12303	4.226	20	113	5.93	0	1.87	13	15.64		54.26		14.82		79.55		1.6	cavity	pair	ground
Phylidonyris	melanops	-31.95	116.05	14.0155	2.94202	0.130139	3.56726					99.5259	1.53656	0.0572767	9.61488					14.4339	0.124607	3.03759				75.9428	0.0723592	8.41684	15.3105	0.114148	3.33755		2	2	1	3.9	9	13.6		41.3		18.63		80.03		0.29	open	pair	vegetation
Phylidonyris	novaehollandiae	-31.95	116.05	20.0361	0.331077	0.10109	1.65957					41.6045	7.80106	0.141544	8.12972	14.2047	1.17537	0.152982	2.5568	16.8734	0.109242	4.36921				55.2589	0.0817392	7.54814	13.8481	0.150571	3.26604		1	2.17	1	2.6	11	16.95		40.99		20.82		77.24		0.4	open	pair	vegetation
Phylloscopus	collybita	61.03	25.03	8.24602	1.76511	0.121517	3.95389					44.7779	2.97247	0.102084	7.04964					8.17386	0.123958	4.1548				48.244	0.0880731	6.62264	6.32091	0.151114	3.09338		11.6	5.32	0	0.81	13	8.5		42.9		7.83		59.39		0.3	open	pair	vegetation
Phylloscopus	collybita			7.72587	1.82814	0.130089	4.02286	23.0725	4.28043	0.133313	5.74413	45.0192	2.20658	0.0802125	7.68605	5.37194	3.74225	0.218718	3.46848	7.70095	0.13019	4.16929	24.0624	0.116549	4.62844	46.1292	0.077077	7.59253	5.90336	0.182171	3.10032			5.32	1	1.27	14	7.36	23.7	41.05	26	7.83	23.7	59.39	46.93	0.3	open	pair	vegetation
Phylloscopus	proregulus	37.6	102.25	6.1674	2.43798	0.214828	3.70141	18.3667	9.76488	0.135754	5.72117									6.21572	0.209772	3.50081	20.4538	0.102941	3.71978	39.5802	0.113805	4.2048	5.06581	0.227772	3.03021		14	4.5	1	0.62	10	6.16	18.42	37.9		6.5	18.42	51.92	39.87	3.5	open	pair	vegetation
Phylloscopus	sibilatrix	61.03	25.03	12.2154	1.04763	0.11462	3.03634					56.8178	1.77622	0.0959528	5.4779					11.2966	0.12762	3.90629				55.5959	0.0995541	5.62455	7.4631	0.198942	2.33409		24.85	5.83	0.5	1.23	12	10.73		51.82		9.96		75.05		0.57	open	pair	vegetation
Phylloscopus	trochilus	61.03	25.03	9.41112	3.19092	0.151418	4.68015					53.1818	2.04099	0.0907901	6.52375	11.8345	1.55824	0.107726	4.53066	9.52108	0.144758	3.96865				53.3654	0.0901907	6.49542	9.66613	0.131109	4.11388		112.78	6.2	0	0.89	15	9.3		50.1		8.8		65.51		0.1	open	pair	vegetation
Phylloscopus	trochilus	51.86	12.62	9.00919	2.57492	0.142199	4.63777	25.6837	1.95101	0.121346	3.55963	52.5015	2.43389	0.096559	7.32948	10.1815	1.35639	0.106135	4.14595	9.15143	0.13523	4.28032	25.6587	0.12149	3.6022	54.8236	0.0896232	7.14692	7.74018	0.141482	3.70251		17.62	6.32	0	0.91	14	9.02	25.3	48.57		8.8	25.3	65.51		0.1	open	pair	vegetation
Phylloscopus	trochilus	54.5	-1	9.67962	2.42519	0.162828	4.78449					50.5113	1.92848	0.100001	6.79196	5.87221	3.83616	0.254129	3.63755	9.74842	0.159885	4.52346				50.1661	0.101221	6.83358	7.19287	0.187647	3.60552		5.5	6.32	1	0.9	13	9.3		47.1	25.1	8.8		65.51	50.65	0.1	open	pair	vegetation
Phylloscopus	trochilus	63.15	32.98	10.5411	2.43129	0.121501	6.50892	18.4775	4.33987	0.105197	5.23093	34.0585	4.99423	0.113978	7.15313	22.2652	1.41876	0.0884898	4.91845	10.972	0.113086	6.34333	19.9463	0.0921908	4.06369	42.4773	0.0785068	6.72176	10.0973	0.115879	6.01366		81	6.32	1	1.03	11	9.59	18.31	33.1		8.74	18.31	65.51		0.1	open	pair	vegetation
Phylloscopus	yunnanensis	37.9	111.5	18.7424	0.093575	0.0430241	1.21381	19.5534	0.22574	0.139544	0.659745	37.4361	0.871248	0.0976268	3.74386					9.76358	0.0852491	6.0525	17.7465	0.119615	3.3794	34.1344	0.110581	5.16361	9.76358	0.0852491	6.0525			4	1	1.2	12	8.7	18	33	12	3.5	18	53.75	39	0	open	pair	vegetation
Pica	pica	37.3	-3.12	176.333	1.96606	0.0588907	10.5568	35.7837	1.13531	0.0531398	3.70875	183.061	0.98346	0.036548	12.699	146.204	5.07698	0.0847497	11.5707	176.121	0.0590435	10.6128	34.2936	0.0533514	5.511	141.702	0.0517265	13.3399	162.824	0.0643209	9.83296		103	5.9	1	7.26	29	167.13	32.99	132.2	99.3	217.78	51.1	198.5	240.05	8.98	open	pair	ground
Pica	pica	63	10	169.78	2.28325	0.0645542	9.63825	57.3731	0.533302	0.0499822	2.03659	125.64	3.02045	0.0563009	15.4872	347.853	0.492697	0.0260124	9.34657	171.683	0.0628465	9.25241	50.7162	0.0530336	6.17373	142.884	0.045918	15.3199	161.532	0.0645006	8.74324	68	280	5.9	0	9.7	23	160.6	50.35	114.2		217.78	50.35	186.9		8.98	open	pair	ground
Pica	pica	25	121.4	162.477	1.65864	0.0894211	7.38412									145.154	1.95641	0.107587	7.13061	161.881	0.0868243	7.79322	47.5849	0.0615974	3.65784				145.11	0.107153	7.17031			5.9	6	55.01	24	177.78	51.1			217.78	51.1			8.98	open	pair	ground
Pica	pica	53.4	-2.23	184.899	2.14833	0.0878374	8.39508	50.1965	2.7745	0.0632554	7.82214					151.675	3.09402	0.111304	7.91578	185.694	0.0870586	8.23246	51.5236	0.0603151	6.91752				161.055	0.0983829	7.34829		15	5.9	2	20.45	21	154.9	51.1			217.78	51.1			8.98	open	pair	ground
Pica	pica	51.5	64.5	232.558	1.25726	0.0733943	7.14438	50.7927	2.63626	0.0713345	6.71377					195.187	1.38387	0.0854564	6.40031	226.564	0.07712	8.42156	51.242	0.070714	5.89858				168.46	0.104815	6.4148		5	5.9	1	14.56	25	233.2	58			217.78	58			8.98	open	pair	ground
Picathartes	gymnocephalus	7.89	-11.75	19.69	2.02991	0.0586805	9.82678	54.2646	2.86096	0.0510839	10.4663	136.468	1.4169	0.0424692	12.3114	22.85	1.44896	0.0483472	9.93724	19.7174	0.0585133	9.78215	56.065	0.047871	9.25019	126.719	0.047851	13.1273	19.4999	0.0585939	9.69143		250	1.92	0	2	27	19.33	54.61	120	5	21.92	63.8	163.8	18.3	2	open	pair	ground
Pipilo	erythrophthalmus	38.18	-83.43					34.2602	2.87799	0.0983382	4.01									25.2061	0.131961	3.08696	29.3952	0.108489	3.24394	91.0867	0.0883731	8.33742	25.2061	0.131961	3.08696		6.125	3.23	0	3.16	8	22.47	27	43	6	40.58	27	80.48	88.38	1.5	open	pair	ground
Pipraeidea	melanonota	9.7	-69.7	18.3417	1.25845	0.112313	3.30321	19.1369	2.74828	0.0843394	4.34507	64.679	2.19955	0.0665913	9.85247					18.0685	0.118628	4.35958	19.2836	0.0862308	3.57722	66.1573	0.0642387	9.73484				1	2	2	0	1.86	17	18.16	19.8	57.5	24.03	21.5	19.8	79	53	2	cavity	pair	vegetation
Piranga	rubra	38.97	-95.23	17.4397	8.1647	0.232481	4.3565	15.9093	4.97384	0.0812679	5.36855					17.4397	8.16471	0.232481	4.3565	18.2999	0.175774	3.12751	22.0993	0.107203	2.89667				18.2999	0.175774	3.12751		1.78	3.2	1	4.2	22	18.2	19			28.43	19.05			7.65	open	pair	vegetation
Pitta	iris	-12.55	131.3	50.1378	2.53859	0.128357	4.99916	40.5696	3.35529	0.0853443	5.5381									51.3387	0.121815	4.67934	44.2497	0.074557	4.83487				60.8659	0.105832	5.52549		3.14	3.9	1	7.5	11	49	38		14.32	63.2	38.8		39.415	3.95	cavity	pair	ground
Plocepasser	mahali	-28.97	26.37	41.2682	1.50232	0.0739343	7.15549	28.6944	10.5318	0.0791171	10.9239	83.1045	3.97612	0.063944	14.6892	29.0352	6.90342	0.152178	7.83006	40.2297	0.0772998	7.87958	31.3987	0.0573254	6.77255	111.867	0.0438197	15.5429	36.3215	0.0920805	7.04238		21	2	0	2.64	20	39	28.7	76.6	34.2	43.73	28.7	99.5	62.6	5.7	open	cooperation	ground
Podoces	panderi	39	63	57.6636	6.25397	0.114035	10.3652	36.5337	8.27515	0.0822238	11.5434					57.6636	6.25401	0.114036	10.3652	64.8055	0.0802633	8.68438	52.8295	0.0455812	11.3748				64.8055	0.0802633	8.68438	13	59	2	0	4.4	16	56.3	36		12.5	91	44		92.5	1.5	open	pair	ground
Polioptila	dumicola	-31.42	-60.93	7.25505	3.36102	0.158619	4.86294													7.42616	0.147662	4.17047	22.9073	0.0644341	2.49916				3.82493	0.236829	2.13337	23	92	4	1	0.75	12	7.3	21			6				3.1	open	cooperation	vegetation
Pomatostomus	halli	-27.98	145.53	31.9834	2.02294	0.0855137	6.80388	23.9043	5.83085	0.0740712	7.5521	55.6235	2.43225	0.0819701	8.92278	25.5356	3.13924	0.113792	6.28329	32.0077	0.0853762	6.77689	26.2114	0.0603437	5.16191	56.7666	0.0791269	8.53261	27.7432	0.0973238	5.83281		10	1.67	0	2.69	19	31	23.9	53.6	42	39.7	23.9	82	84	4.9	open	cooperation	ground
Premnoplex	brunnescens	9.7	-69.7	19.8032	3.72718	0.0952135	7.09358	21.2856	3.97839	0.0570823	4.87724	55.9577	3.31484	0.061828	12.572					20.1306	0.0908686	5.62166	21.9395	0.0577318	2.72023	63.1471	0.0503092	11.9749	58.6364	0.0607915	12.1886		6	2	0	2.79	21	17.68	21.6	53.24		16.7	21.6	61.2		2.5	open	pair	vegetation
Prinia	crinigera	31.7	118.35	13.1219	0.962738	0.0788168	3.22969					30.5966	8.14948	0.16823	6.89304	13.122	0.962719	0.0788162	3.22967	10.9507	0.0993962	4.00368	34.0255	0.0581581	6.99271	45.6433	0.087753	7.06353	10.9507	0.0993962	4.00368			4	0	1.72	9	9.82	23	30.01	8.9	15.07	23	56	109.5	0.4	open	pair	ground
Prionodura	newtoniana	-19	146.17	63.086	1.09836	0.0511253	4.81519					62.6612	6.34139	0.0728885	13.062	63.086	1.09836	0.0511254	4.81519	58.2864	0.0558899	6.48581				85.8679	0.0436834	12.9089	58.2864	0.0558899	6.48581		8.6	1.7	0	10.17	19	55.9		62.1	3.6	84.6		119.8	85.66	1.5	open	female	air
Progne	subis	33.97	-96.07	50.1599	3.21893	0.119662	8.11678	19.1156	5.26685	0.125005	3.80705					84.4097	1.1486	0.0639402	8.78416	50.4813	0.11561	7.14238	16.3945	0.0815451	3.25284				50.949	0.104347	7.28888		137	4.64	1	3.18	26	46.41	16		44	53.23	16		70.65	6.8	cavity	pair	ground
Prosthemadera	novaeseelandiae	-36.6	174.89					38.2448	4.21402	0.0822881	4.33806	119.141	0.774875	0.053651	5.18964					92.7835	0.0831	5.48271	39.019	0.0873066	2.69957	98.1844	0.0676202	6.99557	62.7385	0.197335	3.17933		4.5	3	1	6	17	73	39.2	91.2		101.63	39.45	136.8		3	open	pair	vegetation
Protonotaria	citrea	42.2	-86.1	12.5055	3.95092	0.178527	3.94677	47.6726	2.52114	0.0824391	5.42839	55.3471	2.22183	0.104018	5.55964	12.8614	2.71372	0.158638	3.61385	12.7933	0.163501	3.10257	19.841	0.117066	2.27645	56.5202	0.100302	5.45205	15.045	0.132444	3.79923		9.33	4.98	0	1.84	11	12.7	19	51	14	16.3	21.4	68.25	46.25	2	cavity	pair	vegetation
Protonotaria	citrea	35.95	-83.92	11.9632	4.80782	0.185175	3.76441					53.8361	1.63064	0.0968254	4.79017				30.0967	12.3111	0.165529	2.72434				51.2671	0.104364	4.97027	17.3548	0.118852	4.1575		41.55	4.61	0	2.05	10	11.83		46.3		15.46		68.25		2	cavity	pair	vegetation
Prunella	ocularis	40.5	44.2	16.5853	2.31067	0.144811	4.11571	20.7579	5.32177	0.118454	4.59994					16.4336	1.93345	0.140423	3.80923	16.845	0.140283	3.94787	22.8648	0.0988176	3.30579				16.3747	0.141447	3.84919		28	3.5	1	2.87	9	15.56	20.4		11.1	22.5	21.4		62.55	0.65	open	pair	ground
Psophodes	nigrogularis	-34.97	118.15	27.7517	13.4356	0.159528	6.2784	27.4132	5.83409	0.0998309	4.58667					27.7517	13.4362	0.159529	6.27843	30.0075	0.107583	3.91608	28.838	0.0920152	2.59538				30.0075	0.107583	3.91608		3.62	2	0	4	12	30	27.7			44.55	28.2			0.52	open	pair	ground
Psophodes	olivaceus	-36.68	149.98	31.7837	2.10908	0.130081	3.76122									31.7837	2.10906	0.130081	3.76121	32.0329	0.128262	3.70499	52.1094	0.0510408	6.60783				32.0329	0.128262	3.70499		6.2	2	0	4.91	9	30.19	33.12			62.75	33.12			1.14	open	pair	ground
Ptiloris	victoriae	-17.35	145.58	52.9118	4.07004	0.111041	6.37636	31.2918	9.43731	0.0691874	6.92592	88.2564	2.6539	0.0808139	8.6226	52.9118	4.07003	0.11104	6.37636	55.6843	0.0957821	5.16126	34.1786	0.0622348	3.32614	94.6905	0.07235	8.37516	55.6843	0.0957821	5.16126	1	1	2	1	10.74	14	53.39	31.25	78.82		83.3	33.18	125		7.15	open	female	vegetation
Pycnonotus	capensis	-33.97	24.88					23.3232	2.80582	0.0830917	4.45282	52.983	2.5138	0.121154	6.57028	26.8604	1.73922	0.120611	4.82219	40.7561	0.0791883	7.58997	24.2099	0.0793742	3.8462	53.8692	0.11889	6.23661	26.4826	0.123886	5.01607	4.5	11.75	2.61	1	3.3	13	40.45	22.4	51.5		38.6	22.4	93.2		1.5	open	pair	vegetation
Pycnonotus	jocosus	23.8	106.85					23.8299	3.53631	0.10233	3.30675	103.488	0.659182	0.0530317	5.15785	18.8581	2.36484	0.226526	2.5588	19.9371	0.197344	2.59	24.593	0.0983682	2.27206	67.9778	0.0911133	5.83955	19.0314	0.219436	2.41007			3	0	2.57	11	19.56	23.6	60.6	17.8	27.7	23.6	82.88	77.88	2.45	open	pair	vegetation
Pycnonotus	sinensis	30.83	106.1	17.5758	4.78544	0.194438	4.9711	27.7201	3.11719	0.130081	3.83935					17.5758	4.78543	0.194438	4.9711	17.9143	0.17453	3.94064	28.0702	0.130662	3.13658	64.7241	0.0844565	9.91148	17.9143	0.17453	3.94064		19	3.5	1	2.66	13	17.38	27.4	53.17	16.94	29.9	27.4	88.6	79.18	2	open	pair	vegetation
Pycnonotus	sinensis	35.73	107.67									53.748	3.41038	0.133598	6.16312					20.7666	0.112456	3.85474	25.3688	0.0788973	2.3825	55.7629	0.120921	5.38604	20.7666	0.112456	3.85474			4	1	4.7	10	19.38	23.34	70.03		29.9	23.34	88.6		2	open	pair	vegetation
Pycnonotus	xanthorrhous	33.5	107.97	17.015	2.74095	0.147758	4.84935	20.8987	4.15734	0.0995103	4.48728					17.015	2.74095	0.147758	4.84935	17.2761	0.14171	4.40896	22.0543	0.0933703	3.24146				17.2761	0.14171	4.40896			3	1	2.41	13	17.24	20.52			27.5			91.5	2.33	open	pair	vegetation
Pyrrhomyias	cinnamomeus	-15.53	-47.58	10.8661	1.62923	0.0900817	6.59515					48.8715	1.22163	0.0596941	10.6992	8.60663	0.611121	0.109057	3.44099	10.7608	0.0913892	7.07887				43.2968	0.0731878	11.3714	7.11635	0.139732	4.80522	2	4	2	1	0.5	21	13.03		40.8	18.81	10.2		66	53.85	3	open	pair	air
Pyrrhula	pyrrhula	43.0333	44.2167	25.0006	1.67289	0.0774954	7.54822	17.7491	10.2953	0.0901297	7.67091					71.5944	0.641065	0.0281162	12.3067	23.8745	0.0829461	7.72595	19.8374	0.0714515	4.67098				25.4789	0.0785779	8.18786		10	4.25	2	3.09	13	20.25	17.65		15.25	26.7	17.69		66.82	2	open	pair	vegetation
Quiscalus	major	28	-82.45	85.1614	1.52885	0.0928286	5.53117	33.8207	3.68258	0.0897313	5.2298					85.1614	1.52885	0.0928286	5.53117	82.2222	0.0989135	5.97151	49.2661	0.0780791	5.03891				82.2222	0.0989135	5.97151		87.21	2.64	0	5.5	14	77.73	45.25		26.2	152.63	45.65		145.46	2.4	open	female	ground
Quiscalus	quiscula	38.87	-99.27	70.5197	2.37759	0.12438	5.38882	32.2932	8.63247	0.083865	7.93982					70.5197	2.37759	0.12438	5.38882	71.8337	0.119243	5.15229	36.3354	0.0791663	4.21024				71.8337	0.119243	5.15229		22	4.3	1	6	12	68.2	33			121.75	34.2			4.57	open	pair	ground
Quiscalus	quiscula	40.2	-88.37	86.9683	1.04835	0.0797161	5.8806	32.4828	17.9507	0.0780007	7.52008									76.334	0.0967269	6.75143	34.8873	0.0824349	5.23159				54.3248	0.137231	4.97183		14.31	5.01	1	6.1	13	70.1	32			69.5	34.2			2.78	open	pair	ground
Quiscalus	quiscula	43	-84.18	59.5587	5.65164	0.138724	6.00677	31.096	3.37488	0.0890885	4.57494	87.0361	3.38832	0.0946027	8.05857	59.5587	5.65175	0.138724	6.0068	61.0497	0.144944	4.62508	35.2585	0.081261	3.56003	95.115	0.0829702	7.41969	61.0497	0.144944	4.62508		18.2	4.8	4	26.8	13	62.3	32.6	82.3		121.75	34.2	132.39		2.8	open	pair	ground
Quiscalus	quiscula	39.5	-88.25	51.4937	5.24241	0.153687	6.25729	17.7068	4.12188	0.0785918	6.05153					51.4937	5.24241	0.153687	6.25729	65.5244	0.101701	5.97547	34.919	0.0755661	4.10318				65.5244	0.101701	5.97547			4.8	0	5.57	9	49	28			121.75	34.2			2.8	open	pair	ground
Ramsayornis	modestus	-19.25	146.78	11.2964	1.91657	0.120267	3.97809					46.8115	1.06805	0.116149	6.97344					11.2661	0.12087	4.04761	16.1962	0.1583	2.73348	42.3019	0.139693	7.69495	11.108	0.121507	3.99119		12.79	1.91	0	1.17	13	11.02	16.05	40.36	32.6	12.1	16.05	65.1	42.43	3.45	cavity	pair	vegetation
Regulus	regulus	47.07	11.29	6.42591	2.17078	0.107361	6.45545									9.17251	1.49554	0.079837	7.461	6.45119	0.106428	6.29546				37.4993	0.0888016	13.658	6.77772	0.1037	6.51298		11	9.8	1	0.58	19	6.08		34.29		5.8		54.25		6.8	open	pair	vegetation
Remiz	pendulinus	44.93	122.5	8.80189	4.04742	0.125205	5.70758	17.0771	1.06859	0.0857781	2.15053	48.2626	2.41703	0.0709621	10.0391					8.87886	0.121349	4.35497	16.7499	0.0810674	3.61911	49.671	0.0669331	9.67199	7.84658	0.120803	3.84536		7	7	0.5	0.99	20	8.72	17.16	46.57		8.5	17.16	53.5		3.95	open	female	vegetation
Rhipidura	fuliginosa	-36.43	175.77	7.6449	1.446	0.119924	3.76523					52.7736	1.74937	0.078666	7.47449	5.57894	1.66435	0.170411	2.8191	7.52156	0.121363	4.30598				51.0082	0.0829267	7.60182	5.40218	0.178608	2.94897	3	4	3.52	1	1	14	7.85		47.81	17.15	7.38		72.88	85.75	3.7	open	pair	vegetation
Rhyacornis	fuliginosa	37.83	111.45																	20.3474	0.0954215	5.7383	38.7784	0.0615468	7.60459	74.0987	0.123592	3.72						4	2	2.81	12	19.23	29.11	38.75	36.28	18	29.11	75.51	54.13	4	cavity	pair	ground
Riparia	riparia	56.2	-3.93	14.8057	4.69232	0.164906	6.60351	11.7743	6.63352	0.052225	7.38306	141.478	0.869372	0.0401762	12.1851					14.8793	0.159035	5.31936	12.4326	0.0525161	3.5836	103.942	0.0613435	12.8113						4.78	2	2.15	22	13.05	11.59	100.06	46.2	14.53	11.59	106.6	51	3.31	cavity	pair	air
Saltator	cinctus	4.68	-75.55	84.756	0.912091	0.0378703	10.8677	34.1605	2.68999	0.0624431	6.3778					58.6563	0.440371	0.0399356	4.03226	44.3486	0.0538254	8.05193	34.9198	0.0608137	5.53872				42.3486	0.0573321	7.54036		1.5	2	1	7	19	41.25	33.2			57	33.2			1.45	open	pair	vegetation
Saxicola	ferreus	31.32	110.5	14.6826	6.51721	0.162956	6.80055	21.5283	6.75291	0.0984992	6.50738	138.342	0.769264	0.039275	13.0148	17.3007	1.92113	0.0978437	6.03038	15.7504	0.124997	5.35198	24.2005	0.0780014	4.59534	55.2584	0.0969102	9.79738	16.6613	0.101075	5.92116		2	5	1	2.01	12	14.39	21.25	36.42	9.9	15	21.25	66.81	63.25	0	open	pair	ground
Saxicola	rubetra	46.05	14.5	16.2234	2.60699	0.147407	5.28589					58.286	2.35566	0.093264	8.2627	251.399	0.722836	0.0214086	20.9031	16.4111	0.142494	4.90152				60.5811	0.0873097	8.11954	20.0564	0.121881	5.73697		9.34	5.76	1	1.8	14	16.2		54		16.8		76.55		0.13	open	pair	ground
Saxicola	rubetra	48.37	9.45	17.321	3.29368	0.150402	4.7812	19.6179	8.10955	0.147687	5.37029	47.6326	20.2003	0.145209	7.64471					18.1514	0.132545	4.20151	21.7325	0.106191	3.70172	61.3849	0.0759015	5.83395					22.6	5.76	0	2.01	10.5	17.3	22.3	47.6		16.8	22.3	76.55		0.13	open	pair	ground
Saxicola	torquatus	48.05	13.7	15.1271	3.82659	0.131689	7.28472					59.6935	2.12326	0.0676875	10.4863	12.7387	3.02803	0.135642	6.08373	15.3391	0.122204	6.12607				60.3674	0.0663085	10.3859	15.6392	0.106305	6.37781		16.14	5	1	1.61	20	15.27		57.65		14.94		65.74		0.1	open	pair	ground
Saxicola	torquatus	51.5	73	14.8851	3.11357	0.155192	5.78526					68.5149	1.34775	0.06607	8.52829					14.9759	0.150908	5.10163				64.521	0.0731506	9.34407	21.8061	0.116192	6.60872		10	6	1	1.47	20	14.54		63.79		13.64		69.3		0	open	pair	ground
Saxicola	torquatus	26.65	106.63	15.782	4.24327	0.155715	6.00278	22.3281	2.57259	0.106651	4.43394	37.7801	8.63736	0.125694	9.7543	10.763	2.14539	0.17613	3.56179	16.2796	0.138161	4.94316	22.6708	0.10482	3.99051	70.566	0.0607318	11.5076	10.9584	0.171372	3.53367			4.9	1	1.59	13	15.07	22.17	36.3	16.42	15.44	22.2	68.77	53.75	0.75	open	pair	ground
Saxicola	torquatus	41.93	126.42					21.7241	7.75797	0.139075	3.9922	37.0019	8.37881	0.135023	10.1645					31.2027	0.0904995	6.29005	24.6708	0.101334	2.48166	58.4518	0.0690921	10.727					5	5	0	2.8	6	14.8	21.8	35.8	8	14.13	21.8	69.65	48.75	0	open	pair	ground
Sayornis	nigricans	36		18.6526	2.864	0.118011	7.32773					71.2163	2.25941	0.06855	11.363	36.7215	1.18661	0.0604015	9.20984	18.8486	0.112994	6.63526				73.0313	0.0655202	11.1809	20.2223	0.101156	7.07789	5.5	25.025	4.55	1	1.5	21	18.7		65.7	41.4	18.25		86.85	78.3	5	cavity	pair	air
Sayornis	phoebe	38.95	-95.23	18.0107	2.16772	0.108028	6.16496	16.96	5.792	0.129646	3.62539					17.8334	1.99284	0.106173	5.95687	18.1564	0.106256	6.03666	18.9093	0.0712144	4.56588				17.8004	0.106403	5.95448		70.14	4.66	1	1.9	14	17.47	17.41			19.7	18.3			3	open	pair	air
Sayornis	phoebe	42.65	-73.75	19.618	2.09624	0.105755	6.2267	16.7702	2.46227	0.0789996	5.31082	75.7561	1.17434	0.0526988	8.81041	14.7814	2.45301	0.133898	5.12312	19.6729	0.105094	6.13751	16.9761	0.0780383	4.81997				15.7071	0.122467	5.05774		5.41	4.66	1	1.9	17	19.85	18.3		32.75	18.8	18.3		70.85	3	open	pair	air
Scotocerca	inquieta	38.7	63.22	8.49076	2.95048	0.121808	6.30137	17.4457	4.97838	0.103827	6.70685									8.78377	0.1109	5.67931	19.2471	0.0812075	5.26508				17.9647	0.0863889	8.99141		8	4.5	0	0.86	13	8	19.5			7.5	19.5			0	open	pair	ground
Serinus	serinus	39.47	-0.37	10.5588	3.78576	0.104263	5.663					65.9921	1.28464	0.0569022	8.31127	7.5045	25.4719	0.17718	5.56591	11.1717	0.0918511	4.59687				51.5128	0.0761199	7.83404	12.6763	0.0771494	5.5587		8.43	3.8	0	2	13	9.7		40.7		11.75		69.55		3.87	open	pair	vegetation
Setophaga	ruticilla	43.5	-84.66	8.31421	1.96492	0.152466	3.03734	20.0463	14.7095	0.167382	5.45951									8.28912	0.153256	3.05175	19.7017	0.10068	2.61067				11.0007	0.13613	3.96822	1	2	4	0	1.15	7	7.67	16.5			7.5	17.25			4.27	open	pair	air
Sitta	europaea	60	150	20.6329	1.93667	0.0858546	6.2853	20.0045	2.01024	0.0771581	3.63918	20.8692	8.24111	0.087536	7.72182	19.2384	1.64016	0.0850803	5.53197	20.5841	0.0862092	6.3552	20.013	0.077129	3.62789	23.4368	0.0650164	5.05804	17.1026	0.0964346	5.32128	20	108	7.3	1	2.64	18	20.47	19.28	21.11		17.9	19.28	78.45		8.3	cavity	pair	vegetation
Sitta	europaea	40.73	44.85									21.9281	1.98627	0.0573058	5.16466					25.5713	0.0824272	8.99874				21.9221	0.0573231	5.18832					3.16	4.8	1	1.9	24	23	21.8		27	17.93	21.8		46.5	8.3	cavity	pair	vegetation
Sitta	neumayer	40.18	43.52	26.9382	1.99731	0.0798743	7.93225	23.5665	3.11673	0.0684726	5.92061					23.3134	2.00255	0.0884032	7.02288	26.7964	0.109536	7.36143	23.8537	0.0693066	4.62198				23.3299	0.0883342	7.02419			7.17	1	2.6	30	26	24			25.25	24			0.71	cavity	pair	ground
Sitta	pusilla	31.45	-83.51	10.613	4.06603	0.112588	6.6798	15.3631	5.33432	0.0828984	5.04541					12.2149	0.974608	0.0689126	4.4097	10.7548	0.100808	5.2476	15.7913	0.0812482	2.71906				7.92415	0.110313	3.82597		2.5	4.75	0	1.2	24	11.1	15			10.02	15			3.79	cavity	cooperation	vegetation
Sitta	pygmaea	38.1	-122.9	11.3105	3.01476	0.104603	6.33509	15.9666	6.63658	0.0942252	5.55876					44.6923	0.665142	0.0277314	11.9425	11.4389	0.101347	5.44438	16.37	0.0891425	2.94063				9.81699	0.102414	4.75628		4.5	7	0	1.2	20	10.9	16			10.42	16			10.1	cavity	cooperation	vegetation
Smicrornis	brevirostris	-31.95	116.05													4.27941	2.21855	0.146578	4.68883	4.53353	0.13736	4.76088							4.53353	0.13736	4.76088		1	2.6	1	0.51	6	3.01		10		5.6		49.1		5.5	open	pair	vegetation
Spiza	americana	39.8	-88.4333					43.6776	3.27672	0.150254	2.77124	43.2353	2.83203	0.154039	4.21608					20.6703	0.118552	4.43821	45.0176	0.146647	2.19037	45.7497	0.139094	3.9346	20.6703	0.118552	4.43821		1	4.03	1	2.8	8	18	46	42	3.8	29.63	46	79.11	53.95	0.38	open	female	ground
Spizella	arborea	58.75	-94.14	15.9917	2.70826	0.158075	4.0974	19.6596	4.49561	0.112648	3.47107	72.4084	1.02607	0.0700826	5.96051	14.4704	3.40774	0.178347	3.99577	16.0808	0.153733	3.65083	23.3038	0.103466	3.5519	67.8688	0.0765441	7.55789	14.845	0.161244	3.36912			4.96	0	1.62	21	16.7	20	68	13	20.8	20	75	64.5	0.2	open	pair	ground
Spizella	breweri	43.45	-113	10.744	1.46326	0.129709	3.15465	17.4156	3.62026	0.126166	2.8741					8.50654	2.46507	0.175166	3.0407	9.98393	0.144875	3.36896	22.8236	0.090453	2.77227				9.13141	0.158577	3.02147		5.27	3.6	0	1.2	10	9	18.6			10.79	18.6			0.67	open	cooperation	vegetation
Spizella	passerina	42.33	-85.16	9.60034	4.20119	0.180043	4.07967	19.8304	2.06864	0.111017	6.01673	62.3732	1.60994	0.07935	6.49263					9.94654	0.15791	3.20882	18.0423	0.121161	2.01223	56.3229	0.0901036	6.3975	13.079	0.122676	4.35601		4.55	3.3	0	1.28	10	10.3	17.25	46		12.45	17.4	69.2		2.6	open	cooperation	ground
Spizella	passerina	45.8	-78.37	10.5998	2.92558	0.150136	4.5324	13.5998	7.61918	0.128219	5.0145					9.05831	4.01342	0.180529	4.26601	11.1035	0.136953	4.14302	15.6488	0.095975	3.4966				11.753	0.127618	4.40502		17.44	3.3	0.5	1.6	9	10.16	15			13	15			2.6	open	cooperation	ground
Spizella	passerina	45.53	-84.56	9.43501	6.56165	0.174203	3.50979	19.0259	12.8978	0.102317	4.4698	41.5143	3.15134	0.123742	4.88867	8.18219	10.4122	0.213676	3.21013	9.59634	0.182316	2.11459	21.9007	0.0841217	1.90426	45.1054	0.107899	4.48894	8.35785	0.215732	1.68684		3	3.3	1	3.2	9	10.02	19	38		12.45	19	69.2		2.6	open	cooperation	ground
Spizella	passerina	37.23	-108.05	10.7213	3.13102	0.161236	4.18941	18.0479	2.79204	0.106919	3.27843									11.0899	0.1506	3.66972	18.614	0.104054	2.78493				9.73675	0.160473	3.23362		75	3.3	1	1.7	9	10.1	17.4			12.45	17.4			2.6	open	cooperation	ground
Spizella	pusilla	41.5	-76.37	9.98369	2.33793	0.157544	3.176	19.8834	5.00217	0.122904	2.99894					9.98369	2.33792	0.157544	3.176	10.6217	0.145425	3.19131	26.326	0.0868773	2.95107				10.6217	0.145425	3.19131		51.33	3.83	1	1.5	5	7.87	17.6			13.1	17.6			0.5	open	pair	ground
Spizixos	semitorques	26.58	107.23	24.904	0.759603	0.088346	3.14177									21.1003	1.74034	0.110579	4.13436	22.3238	0.0983486	4.78406	21.297	0.152065	2.12003				20.1516	0.117309	4.17685			3	1	3.65	13	22.1	22.44		12	40				1.34	open	cooperation	vegetation
Spizixos	semitorques	33.52	107.98					23.8834	2.65488	0.102255	4.32817	48.2176	9.29428	0.225949	9.59016	8.18219	10.4122	0.213676	3.21013	22.9042	0.153642	5.65869	24.3191	0.099638	3.81356	53.6574	0.142412	8.33495	8.35785	0.215732	1.68684			3	1	4.05	13	22.58	23.8	48.23	8.8	40				1.75	open	cooperation	vegetation
Sporophila	corvina	9.15	-79.83	7.89832	2.36056	0.147279	3.10426					34.5883	0.839261	0.0261822	3.16082					7.96364	0.14451	2.86677	16.7442	0.0857611	0.99421	25.2708	0.0363367	4.29298	7.55159	0.149766	2.66155	1	1	2	0	1.35	10	7.4	17.4	17.5	8	9.58	17.4	51.5	42	20.78	open	cooperation	ground
Spreo	bicolor	-29.03	26.05	111.756	1.55327	0.0799627	7.23312	44.6916	2.74463	0.0645446	7.57279	176.276	1.18901	0.0426188	13.0094					109.407	0.0833979	7.80415	45.9613	0.0615339	6.73346	138.843	0.0578826	12.8207	104.81	0.0867401	7.536	5	19.5	3.9	1	6.97	20	110.6	44.23	123.7	60.1	107	44.23	155	99	0.9	open	cooperation	ground
Stelgidopteryx	serripennis	42.18	-83.4	16.4329	4.80551	0.157591	6.37852	12.6042	5.79589	0.105447	4.97275	93.4335	1.74202	0.0633487	10.7709	11.2992	4.43038	0.184014	4.69012	16.5875	0.14576	5.00171	20.0761	0.1091	6.01408	90.5103	0.0667991	10.9683	17.7183	0.114414	5.50028		10.23	6.25	0	1.5	20	14.1	13.1	83.2		14.57	13.1	106.55		4.5	cavity	pair	air
Sturnus	roseus	40.3	44.2	149.943	0.64186	0.0352931	10.0193									149.943	0.64186	0.0352931	10.0193	67.9038	0.0846982	8.15581	28.5351	0.0706304	3.69649				67.9038	0.0846982	8.15581		6	4.7	1	4.1	12	54	31			80.5	31			0	cavity	pair	ground
Sturnus	unicolor	42.38	-2.33	73.796	1.82543	0.0955964	5.4853	27.6855	3.425	0.0801259	5.0828					74.1822	1.57125	0.0934315	5.14916	73.6279	0.0957922	5.70023	28.1745	0.0828065	3.83439				70.3984	0.101497	5.40555		68.52	4.3	0	7.07	24	72.33	30.7			90.88	30.7			15.3	cavity	pair	ground
Sturnus	unicolor	40	-3	77.3539	1.97811	0.0884819	6.82369	29.9214	8.42222	0.0866078	7.09989	77.3539	1.9781	0.088482	6.82368					77.2935	0.0886395	6.84647	30.9636	0.0764165	3.71853	77.2935	0.0886395	6.84647	84.6743	0.0841062	7.40687		17.57	4.5	1	9.6	19	78.4	30.7	104.8		90.88	30.7	131.26		15.3	cavity	pair	ground
Sturnus	vulgaris	49	16	62.1211	1.65619	0.113659	5.72894					121.174	1.23576	0.0495574	10.4658	71.1321	1.01646	0.092702	5.32611	61.7857	0.114584	6.1008				111.381	0.0536736	11.5728	58.2175	0.123222	5.78014		125	4.77	1	4	21	61.27		96.3		79.3		119.55		5	cavity	pair	ground
Sturnus	vulgaris	52.66	41.87	70.5958	1.90393	0.104304	5.44395	31.1003	2.99043	0.0800735	4.03266									70.4096	0.105003	5.54062	31.5434	0.0798296	3.03497				64.4903	0.106659	5.21214		6.3	4.72	0	5.74	18	68.4	31			74.2	31			5	cavity	pair	ground
Sturnus	vulgaris	41	83.17	77.7477	2.08289	0.101329	6.41739	33.6332	1.49138	0.0804229	2.63926	37.4683	7.1371	0.158503	6.1107	52.1445	1.19603	0.171398	3.44518	77.8294	0.101195	6.32184	32.8158	0.0805286	3.23784	61.505	0.083017	6.95511	49.5165	0.190001	3.94661			4.34	1	4.03	19	69.26	32.26	93.57	53.87	74.2	32.26	126.5	62.95	5	cavity	pair	ground
Sylvia	atricapilla	50.03	21.98	12.6211	4.37669	0.166847	3.50251	22.2909	1.86726	0.131183	1.45755					30.7373	0.814849	0.0637076	4.56686	13.4941	0.147388	2.71923	22.2013	0.130617	1.54551				16.789	0.118201	3.64118	12	48	4.8	1	3.71	7	12.37	20.91			17.62	20.91			0.98	open	pair	vegetation
Sylvia	curruca	39.07	109.88	10.903	3.5796	0.124165	5.24664	27.3667	3.25009	0.0859572	6.62944	52.6536	4.69902	0.1305	9.28627					12.0919	0.101519	4.73276	33.1874	0.0674849	6.82514	150.353	0.0681119	13.7516						4.5	0	2.03	10	10.83	23.21	39.74	19.75	12.18	23.21	63.9	55	0.25	open	pair	vegetation
Sylvia	mystacea	39.7	44.3	8.08289	3.41236	0.136049	4.50958	17.5672	5.05192	0.086172	4.82876									8.33591	0.126813	3.73805	18.9849	0.0775732	3.10901									4.5	1	1.85	11	7.95	19.2			8	19.2			1.1	open	pair	vegetation
Tachycineta	bicolor	49.63	-93.75	27.3896	2.20513	0.125091	6.92366	11.6931	1.70219	0.149792	4.43658	83.4745	2.6699	0.0801798	12.0692	11.7658	4.17521	0.241699	4.6238	27.4896	0.124007	6.75209	12.9084	0.110848	3.09287	90.5692	0.0701744	11.892	14.7988	0.173019	4.5989		8	5.4	2	6.7	18	26.81	12.7	76.5	31.2	21.08	12.7	117.26	55.8	3.4	cavity	pair	air
Tachycineta	bicolor	42.4	-85.38	23.3228	2.87778	0.116229	7.88823	20.7163	6.00073	0.102577	5.73872					20.0659	1.56218	0.104806	6.04941	24.4104	0.104603	7.38882	11.6014	0.152505	4.65595				17.4943	0.12306	5.87976		33	5.4	1	1.6	14	21.59	12.7			21.08	12.7			3.4	cavity	pair	air
Tachycineta	bicolor	26.67	-78.5	21.5155	3.1699	0.125474	6.01906					112.866	0.900728	0.0490561	9.71594					21.707	0.126932	5.23904				90.6939	0.0640668	10.8661	19.5245	0.128121	4.83017			5.4	3	5.5	18	22.1		79.5		21.08		117.26		3.4	cavity	pair	air
Tachycineta	cyaneoviridis	26.67	-78.5	16.6008	2.39807	0.103342	6.34199					96.2549	1.53992	0.054328	11.7669	166.998	0.491257	0.0137121	21.8437	16.7217	0.101727	5.96652				87.6655	0.0619784	11.8815	17.4507	0.0961571	6.22744	7	21	3	0	1.9	19	16.32		76.2		17.9		111.25		8.8	cavity	pair	air
Tarsiger	cyanurus	41.8667	127.917	27.4109	0.972381	0.095022	3.57653					54.7631	2.01361	0.085821	7.12064					25.6671	0.100461	4.85644	27.9377	0.0730728	4.1082	54.8524	0.0855994	7.11418	15.4927	0.185533	2.64082			6	1	3.45	13	23.32	27.17	48.76	13.8	18.53	27.17	78.2	57.2	0	cavity	pair	vegetation
Telespiza	cantans	25.77	-171.73	38.1188	1.15519	0.0671516	7.18308	25.7496	3.74004	0.0695152	7.26476	60.967	2.58426	0.0635889	11.9225	30.3581	1.87444	0.0897803	7.06571	34.4919	0.078401	8.15552	27.2634	0.0633222	5.7794	68.0701	0.0551707	12.0932	29.6536	0.0927266	7.07638		51	3.19	1	2.9	17	32.85	25.61	50		34.31	25.61	78.96		0.1	open	pair	vegetation
Terpsiphone	atrocaudata	33.48	126.5	14.5237	1.95599	0.128556	7.6781	15.9269	3.33852	0.0803109	6.91856									14.493	0.129024	7.70956	17.1767	0.0661763	6.2238	58.0138	0.0774979	9.27143	13.7731	0.121126	7.6529		2.67	4	4	2.34	14	13.81	15.5	48.8		18.7		93		3.75	open	pair	air
Terpsiphone	paradisi	19.35	98.92	14.7596	3.96458	0.159952	5.40209	16.8802	2.44138	0.0693907	4.53876	48.3281	14.7926	0.131626	8.05238	22.7607	1.47748	0.093194	5.80889	15.6863	0.137129	4.63424	31.0295	0.0531179	5.7001	97.9417	0.0564686	9.93445	18.5842	0.115396	5.43447	11	29	3	1	2.15	10	14.33	22.6	47.86		18.71	22.6	99.83		1.63	open	pair	air
Thamnophilus	caerulescens	-19.92	-40.57																	15.1924	0.215936	4.10009	20.8249	0.225009	3.54513	28.144	0.192706	6.29039				1	1	3	3.5	5.6	9.5	15.1	21	26		19.5				4.2	open	pair	vegetation
Thamnophilus	punctatus	9.15	-79.85	25.6896	0.545579	0.0701948	2.08225	25.7115	12.1218	0.0584436	5.67751	39.3436	0.829441	0.10536	4.2641	11.1039	8.46881	0.234808	2.76038	19.9264	0.0927956	4.00448	51.5176	0.0279441	9.51924	32.7215	0.139103	5.13917	12.7836	0.166156	1.82371		8	2	0	3.45	18	18	25	32		18.5	22.7	68.6		0.46	open	pair	vegetation
Thripadectes	holostictus	-12.03	-71.67																	45.9128	0.0909292	7.23455	26.1321	0.0738791	2.34599	82.9346	0.0534964	11.2185				4	28	7	1	4.97	18	43.44	25.9	67.33	4	43.5				4	open	pair	ground
Thryothorus	ludovicianus	34.78	-87.4	18.7543	1.7467	0.103054	5.39457	30.7476	3.68764	0.0982212	4.76	39.227	4.41792	0.124717	7.34907	19.2394	1.6718	0.100116	5.43273	17.9536	0.109475	5.44541	26.8047	0.0707041	5.18546	64.3544	0.0764632	8.81175	17.7775	0.110372	5.39532		28.44	4.3	1	2.24	9	14.85	19.77	32.93	3.85	19.95	21.85	57.2	48.3	1.8	cavity	pair	ground
Tolmomyias	sulphurescens	-20.02	-43.99	18.1209	2.03864	0.0689939	8.03802	20.6615	1.52731	0.0577433	6.11578	52.0621	3.409	0.0660488	13.6813	27.1624	0.729966	0.0398672	7.58492	18.1422	0.0688462	7.98373	20.258	0.0587281	6.95322	58.6842	0.0531002	13.0373	13.7089	0.0817627	6.05671		5.5	3.4	1	2.2	24	17.1	20.9	50.6	26.56	15	20.9	65	53.5	3.1	open	pair	vegetation
Toxostoma	curvirostre	28.23	-97.95	68.4945	1.18144	0.0803333	4.99505	29.2079	17.1448	0.159594	5.4933	40.5471	18.6931	0.183776	7.73789	68.4948	1.18143	0.0803329	4.99505	56.0015	0.104512	5.12516	35.0343	0.0806512	4.23447	104.303	0.0682487	10.5385	56.0015	0.104512	5.12516		31.3	3.8	0	5.59	9	47.62	28.38	40.32		85.23	34.4	102.1		1.8	open	pair	ground
Toxostoma	longirostre	28.23	-97.95	37.8194	3.97864	0.170083	4.40187	35.0301	3.37844	0.107002	4.33975	40.1071	6.99003	0.170843	6.18599	37.8194	3.97864	0.170083	4.40187	41.8551	0.136167	3.86271	38.2312	0.0875481	4.07347	66.8985	0.0899376	7.0389	41.8551	0.136167	3.86271		4.89	3.7	0	5.6	8	37.33	29.27	38.44		67.65	35.7	111.5		0.16	open	pair	ground
Toxostoma	rufum	39		47.4856	2.20728	0.134252	4.02083	17.5477	4.00137	0.0953973	4.06442					47.4855	2.20729	0.134253	4.02084	47.9975	0.13137	3.89953	37.5216	0.0948002	3.64563				47.9975	0.13137	3.89953		34.33	3.42	0	5.5	9	45.7	34.3			72.2	35			1.5	open	pair	ground
Troglodytes	aedon	41.47	-81.53	10.1428	3.37212	0.149587	4.67351	17.3426	4.42399	0.0889603	4.28665					6.75941	14.6654	0.257031	4.22238	10.2844	0.144917	3.9064	17.9691	0.094229	2.63049				15.3868	0.106629	5.6522		30	6.3	1	1.98	16	9.92	17.54			11.02	17.54			4.65	cavity	pair	vegetation
Troglodytes	aedon	44.67	-106.7	10.7219	1.74075	0.109978	3.96597	20.3899	1.20247	0.107803	3.67105									10.6568	0.11048	4.22403	17.7425	0.0907986	2.57456							17	107.1	6.3	1	2	15	10.51	17.44			11.02	17.44			4.65	cavity	pair	vegetation
Troglodytes	aedon	42.4	-85.38	10.4428	4.56398	0.138356	5.20575	33.2518	5.2764	0.1056	5.38962									11.0393	0.126296	4.13003	18.3809	0.126263	4.17883				7.36928	0.192302	2.65793		90	6.3	2	2.8	10	10.13	17.05			11.02	17.05			4.65	cavity	pair	vegetation
Troglodytes	aedon	-27.25	-55.9																	10.4429	0.113051	5.1573					0.0661872	3.57778	9.30174	0.124141	4.61349	1	3.25	6.3	1	1	8	8.27	16	18.5		11.02	17.05	51.1		4.65	cavity	pair	vegetation
Troglodytes	troglodytes	37.8333	112.45	7.41087	6.75492	0.151596	7.64796					48.0096	4.02524	0.161471	6.3956	7.41087	6.75492	0.151596	7.64796	8.87304	0.0986065	6.67399	16.8656	0.117097	1.42338	50.7037	0.135418	5.54037	8.87304	0.0986065	6.67399			6.05	1	0.9	11	7.35	17.25	46.7	32.2	12.15	17.25	48.35	32.2	0.7	open	pair	vegetation
Troglodytes	troglodytes	38.65	112.02					19.5331	2.20819	0.0592368	4.15678									9.67389	0.0593432	7.60776	19.7892	0.0584634	3.92958	73.673	0.0426746	11.6339	9.67391	0.0593431	7.60778	14	84.7	6.05	1	1.34	13	7.66	17.8	41.48	33.04	12.15	17.8	48.35	33.04	0.7	open	pair	vegetation
Turdoides	affinis	11.13	75.88	43.1705	0.939154	0.0628298	5.64071	35.6944	3.2617	0.0533952	6.09773	67.0855	2.30907	0.075307	6.46155	43.1707	0.939142	0.0628295	5.6407	34.8687	0.0842986	6.45524	39.5607	0.0467607	5.30279	68.968	0.0724484	6.26186	34.8687	0.0842986	6.45524	4	13	3.5	0	3.5	13	32.85	32.5	61.74	18	63	32.5	103	100.5	1.5	open	cooperation	vegetation
Turdoides	altirostris	33.27	44.37	22.7786	2.88583	0.151922	3.80196	36.1253	2.20387	0.0788786	4.00781	75.9147	1.386	0.0857214	5.48661	22.7786	2.88583	0.151922	3.80196	23.2471	0.143963	3.31737	36.6537	0.0773691	3.84643	67.1406	0.101988	5.65848	23.2471	0.143963	3.31737	3	12	4	0	3.72	11	22.87	32.57	59.01		33	32.57	77.7		3.17	open	cooperation	air
Turdus	hortulorum	41.32	124.88	40.3712	3.98439	0.154906	5.77748	30.076	6.05123	0.119777	5.41932	84.1446	2.52572	0.0873006	8.74394	40.3712	3.98437	0.154906	5.77748	42.1731	0.133342	4.87723	32.3248	0.0980175	3.71844	94.6868	0.0756416	8.97875	42.1731	0.133341	4.87723	2	8	4	0	4	12	39	30	68	16	68	30	115.75	82.25	2	open	pair	ground
Turdus	merula	57.05	8.65	79.0729	1.64091	0.121039	5.20372	36.1343	5.50791	0.107382	5.68988					92.284	1.24344	0.100016	5.3574	77.6304	0.12542	5.492	38.9586	0.0921153	4.05867				78.3126	0.125261	5.52727		3	4.04	1	7.05	13	77.89	35.8			99.31	35.8			2.1	open	pair	ground
Turdus	merula	51.07	14.6	70.2746	1.69921	0.110089	5.32213					75.8818	7.01648	0.106527	9.60905	70.2746	1.69922	0.11009	5.32214	69.2813	0.112942	5.58617				80.6239	0.112802	7.82641	69.2813	0.112942	5.58617		3	4.04	1	7.3	14	66.6		75.6		99.31		126		2.1	open	pair	ground
Turdus	merula	23.83	105.63	72.786	4.51065	0.161376	6.56522	37.6682	3.63051	0.109855	5.612	110.602	1.57367	0.0680883	8.42682	70.6031	5.42702	0.172321	6.63381	74.4388	0.141431	5.39092	38.9246	0.100181	4.5527	103.272	0.0755134	8.63833	72.6535	0.143364	5.28996			5	1	7.53	15	70.14	38.67	91.91	29.5	102.25	38.67	125.25	107	8.5	open	pair	ground
Turdus	merula	31.7	117.15	72.1802	2.9644	0.141792	5.7941	34.7922	5.26788	0.111685	5.73504	104.069	1.26483	0.0724104	8.29611	73.9122	2.53968	0.133292	5.66789	73.5333	0.132489	5.19445	36.4135	0.0960444	3.96415	98.222	0.0792716	9.26026	77.2898	0.121734	5.46443			4.04	0	5.47	14	69.75	34.74	86.6	26.71	99.31	35.8	127.63	107	2.1	open	pair	ground
Turdus	migratorius	42.44	-76.5	56.7353	2.96564	0.144501	5.06119	19.3685	2.92607	0.0735992	4.15624	85.2716	2.12052	0.0854975	7.28881	56.4583	3.07633	0.146288	5.09278	57.4741	0.137719	4.4488	35.5562	0.0904451	3.72366	86.1157	0.0839441	7.20194	57.3738	0.138214	4.43993		15.21	3.39	0	5.5	12	57.7	33.5	79.8		81.1	33.5	127.6		3.6	open	pair	ground
Turdus	philomelos	51.07	14.6	47.1485	4.5361	0.167297	6.14887					87.1565	0.238418	0.112734	4.81872	46.5947	4.29844	0.166719	6.02578	48.446	0.149158	5.04039				75.1133	0.0960745	7.53206	47.7778	0.149025	4.99178		4	4.75	1	6	13	44.4		70.03		69.84		114.9		2.5	open	pair	ground
Turdus	philomelos	51.98	-8.72	59.2612	1.07803	0.105451	3.69487									49.7961	1.77111	0.134607	3.87584	56.3769	0.109606	4.71246	36.6064	0.0766011	3.92239	38.0897	0.056216	3.18766	49.0046	0.138004	4.00822		102.33	4.12	1	7.97	13	55.21	34.62	70.53		69.7	34.62	117.3		2.5	open	pair	ground
Turdus	pilaris	53.22	-2.6	68.0398	4.93225	0.190114	5.521					93.2141	1.19232	0.0921369	5.19146	67.4121	4.91066	0.191196	5.47529	69.2762	0.169199	4.38613				87.1031	0.101439	6.01693	68.5994	0.169046	4.35402			5.18	0.5	7.83	13.5	66.49		84		101.38		146.88		8.1	open	pair	ground
Turdus	pilaris	47.92	9.35	66.6859	3.41662	0.166166	3.90342					103.704	1.01248	0.0792632	4.77991	66.6859	3.41662	0.166166	3.90342	67.3371	0.163984	3.18891				93.9235	0.0904928	5.9553	67.3371	0.163984	3.18891		4	4.93	1	14.48	14	65.83		87.28		101.38		146.88		8.1	open	pair	ground
Turdus	pilaris	56.28	28.45	69.354	2.93955	0.159188	5.44951	31.6735	4.38718	0.0814087	5.47436					68.5757	2.76876	0.158772	5.31519	70.4174	0.152071	4.91552	33.7442	0.0750736	3.88695				69.4623	0.152487	4.86649		1	5.19	1	7	13	67.17	31			101.38	33.6			8.1	open	pair	ground
Turdus	rubrocanus	32.2	104.82	71.6705	0.770114	0.117379	2.7989					95.5056	2.49061	0.0852205	8.21265	66.9677	1.0828	0.1281	3.14789	66.5365	0.126102	4.23809				100.659	0.0778232	8.00911	62.3004	0.141924	3.90118			3	1	8.7	12	66.7		37	13.1	92		113.5	105	3.5	open	pair	ground
Turdus	torquatus	46.8	22.83	77.1654	1.32418	0.131288	4.25038	33.516	3.44826	0.119026	5.69081					77.1654	1.32418	0.131288	4.25038	75.7888	0.134616	4.91032	34.2536	0.112056	4.71619				75.7888	0.134616	4.91032	5	25	4.1	1	6.74	15	76.3	33.62			115.4	33.62			3.5	open	pair	ground
Turdus	torquatus	51.25	-0.4	74.877	2.01829	0.123645	5.50621	33.5796	6.66647	0.108999	6.82083	85.3686	2.43124	0.0944253	7.51462	74.8769	2.01829	0.123646	5.50621	74.9309	0.123425	5.4924	37.1212	0.0823326	4.92335	88.5366	0.0881902	7.27886	74.9309	0.123425	5.4924	159	624.87	3.93	0	6.1	14	75.61	34.9	79.99		111.63	34.9	140.35		10	open	pair	ground
Turdus	viscivorus	46.5	23																	74.1614	0.174565	5.05832	37.4036	0.0792906	6.05527				74.1614	0.174565	5.05832		10	4	1	6.04	15	71.56	35.31			125.4	35.31			7.25	open	pair	ground
Tyrannus	forficatus	38.95	-95.23	32.478	2.00463	0.0985105	5.71474	19.0957	3.49613	0.0754315	3.91354					34.636	1.64053	0.0893934	5.62944	32.4883	0.0984511	5.71127	20.055	0.0708851	3.32188				32.4704	0.0979727	5.7153		3.5	4.69	0	2.9	13	30.1	18.61			39.8	19.6			2.8	open	pair	air
Tyrannus	tyrannus	38.95	-95.23	57.7828	0.314235	0.0390626	2.76676	18.4282	3.67439	0.0817443	3.69306					27.5726	2.76298	0.0972694	4.89352	33.9461	0.0714206	5.6876	19.8677	0.0731004	2.65869				28.5954	0.0911636	4.36738		8.67	3.37	0	3.4	13	33.8	18.78			42.2	19.24			5	open	pair	air
Tyrannus	tyrannus	38.95	-95.23	30.9849	1.90375	0.103772	4.55968	19.2616	3.85021	0.0793088	4.40495					33.9424	1.49979	0.0919134	4.52616	30.8414	0.104652	4.64249	19.0693	0.080325	2.37075				31.2204	0.103389	4.71157		44.36	3.4	0	3.58	13	29.79	18.26			39.1	18.9			5	open	pair	air
Tyrannus	verticalis	38.95	-95.23	38.1663	1.83015	0.101023	5.35563									32.3547	2.14336	0.11863	4.82615	37.7449	0.103154	5.49258	20.2536	0.0745532	3.01393				33.1372	0.114664	4.8157		4	4.35	0	3.4	13	36	19.08			43.5	20.18			10.25	open	pair	air
Uragus	sibiricus	37.84	111.46																	27.137	0.0457576	12.1758	17.1931	0.0766878	4.68449	36.9958	0.0916264	3.42271	27.137	0.0457576	12.1758			4.5	0	2.2	10	11	14	36.5	10.5	21	15.75	73.25	77.75	2	open	pair	vegetation
Urocissa	caerulea	25.03	121.48																	173.279	0.0719065	9.88163	46.9037	0.0686248	6.82961				161.469	0.0716608	9.34882	6	24	4	7	58.66	24	154.07	54.5			257	54.5			5.3	open	pair	vegetation
Urocissa	erythrorhyncha	30.1	118.17	147.84	8.46189	0.103493	11.9082									147.84	8.46171	0.103492	11.9081	233.948	0.0540108	12.5757				312.491	0.0677164	15.6164	233.949	0.0540107	12.5757			5.5	3	28.44	15	144.4		179.8	339	215.75	45	396	429.5	7	open	pair	vegetation
Urosphena	squameiceps	42.98	141.38	7.33248	5.21828	0.177602	4.47502													7.66944	0.148574	3.34493	19.3324	0.134375	3.0049				10.2835	0.112237	4.67293		13.78	5.8	0	1.2	19	7	19.18			9.44	19.18			0	open	cooperation	vegetation
Vermivora	chrysoptera	47.15	-95.18	7.4341	4.18104	0.188356	4.20625	15.6396	6.67026	0.160212	5.23349	42.9025	3.04856	0.122948	6.14524	8.40209	3.11229	0.162621	4.34128	7.7031	0.164253	3.38042	17.2534	0.117889	3.92308	47.9643	0.102139	5.95618	12.0726	0.118071	5.16372		3	5	0	1	10	7.53	17.65	40		9.13	17.65	60.53		0	open	pair	vegetation
Vermivora	peregrina	49.77	-86.55	8.41169	1.84536	0.159581	2.7145	33.0824	3.15539	0.0952468	5.36513									8.28257	0.163496	2.771	59.9246	0.0531998	9.72642				5.87705	0.232048	1.72955	6	37.8	6.3	0	1.25	6	7.25	18.75			9.48	18.75			0	open	pair	vegetation
Xanthocephalus	xanthocephalus	40.1	-105.5	46.8765	1.85069	0.118295	5.67028	22.5861	3.51149	0.135736	3.50338					46.8765	1.85069	0.118295	5.67029	46.4893	0.120316	5.78025	34.4447	0.0892156	4.55412				46.4894	0.120316	5.78025		78	3.73	0	4	13	45.5	32.55			76.81	32.55			0.21	open	pair	ground
Zimmerius	chrysops	9.7	-69.7	9.31492	2.03494	0.0714719	6.94674	9.30618	2.37564	0.0698151	6.757	37.9036	5.06114	0.0796116	11.7568	9.34105	1.61353	0.0667917	6.32144	9.34038	0.0711382	6.91454	9.54089	0.0669372	6.41627	56.765	0.048178	12.9884	8.31796	0.0760777	6.11077		9	1.98	0	1.14	16	8.69	17.06	36.28		9	16.26	52.03		5.43	open	pair	vegetation
Zonotrichia	atricapilla	55.2	-162.717	24.0235	4.19647	0.195021	3.91052	21.7955	3.01908	0.126535	3.57206					58.3046	0.975769	0.0733996	5.34301	24.8974	0.171991	3.10136	23.5942	0.125073	2.75794				29.9117	0.139358	3.83269			4.48	0	3	9	23.1	22		13.2	32.06	26.5		76.1	0	open	pair	ground
Zonotrichia	leucophrys	63.68	-104.43	20.3242	2.59071	0.160463	4.10293	23.6954	2.74894	0.116855	3.31452					19.8556	2.8648	0.167817	4.13857	20.9289	0.150103	3.84036	22.7407	0.117444	3.04285				20.9692	0.1497	3.84865		5.5	4.58	0	2.5	9	20	21			27.61	21.85			0.77	open	pair	ground
Zonotrichia	querula	63.68	-104.43	26.4407	1.79042	0.131875	3.55816	22.0881	4.70935	0.107211	3.87677					26.4407	1.79041	0.131875	3.55816	26.0553	0.135334	3.68396	24.7935	0.10916	2.94561				26.0553	0.135334	3.68396		24.7	4.26	0	2.9	9	24.5	22			35.56	23.27			0	open	pair	ground
Zosterops	japonicus	36.0833	120.4	8.95356	3.2753	0.17301	4.57388									23.2044	0.685062	0.0599112	5.80478	9.20504	0.161177	3.99103				38.5382	0.173526	5.80046	9.98616	0.143541	4.33023			3.14	1	1.1	10	8.2		37	5	10.7	16	59.4	41.75	3	open	pair	vegetation
Zosterops	lateralis	-23.43	151.9	12.8705	3.42788	0.110117	5.30608													13.3832	0.101178	4.34913				49.0537	0.12374	6.45991						3	0	2	13	7.8		38		9.9		58.2		2.26	open	pair	vegetation
Zosterops	lateralis	-31.95	116.05	7.75488	3.23965	0.147075	3.79239					40.6539	2.93229	0.113618	5.93998	7.75488	3.23965	0.147075	3.79239	7.99403	0.136708	3.14693				45.0868	0.096206	5.76381	7.99403	0.136708	3.14693		4.5	3	0	1.08	10	12.75		48		9.35		55		1	open	pair	vegetation
Zosterops	pallidus	-17.8	31.08																	6.72321	0.200481	1.94626	15.2357	0.088766	1.84955				6.72321	0.200481	1.94626		3	2.54	1	2.4	9	6.6	17.9			11.1	17.9			3.08	open	pair	vegetation
[truncated: 1 more columns]
